# Supplementary material for: Computed tomography-based radiomics machine learning models for prediction of histological invasiveness with sub-centimeter subsolid pulmonary nodules: a retrospective study
Source: PeerJ. 2023 Jan 10;11:e14559. doi: 10.7717/peerj.14559 (PMC9838201; doi:10.7717/peerj.14559)
Supplement: Supplemental Information 1 [file peerj-11-14559-s001.csv]

NO	SurgeryData	SEX	AGE	LOCATION	LABEL	CTData	LOBULATION	VASCULAR BREAKTHROU-GH SIGN	BUBBLE-LIKE LUCENCY	MARGIN	SHARP	SPICULATION	PLERUAL INDENTATION SIGN	CAVITY
210301	3/2	2	43	2	1	2/20	1	1	0	1	1	0	0	0
210302	3/2	2	43	1	0	2/20	1	1	1	1	1	0	0	0
210303	3/3	1	57	1	0	2/26	0	1	1	0	0	0	0	0
210304	3/4	2	31	1	0	2/26	1	1	1	1	0	0	0	0
210305	3/4	2	31	1	0	2/26	0	1	1	0	0	0	0	0
210306	3/5	1	36	5	0	3/2	1	1	1	1	0	0	0	0
210307	3/5	2	64	5	0	3/2	0	1	1	0	0	0	0	0
210308	3/9	2	80	5	1	3/3	0	1	0	0	0	0	0	0
210309	3/9	2	65	3	1	2/28	0	1	0	0	0	0	0	0
210310	3/9	1	40	5	1	3/6	0	1	1	0	0	0	0	0
210311	3/11	2	57	3	0	2/18	0	1	1	1	0	0	0	0
210312	3/11	2	48	1	0	3/2	0	0	0	0	0	0	0	0
210313	3/11	2	48	2	0	3/2	0	1	0	0	0	0	0	0
210314	3/15	2	58	1	1	3/9	1	1	0	1	0	0	0	0
210315	3/16	2	48	2	0	3/10	0	0	0	0	0	0	0	0
210316	3/16	2	43	5	1	3/10	0	1	1	1	0	0	0	0
210317	3/16	2	40	4	1	2/26	0	1	1	1	0	0	0	1
210318	3/17	2	47	1	0	3/14	0	0	1	0	0	1	0	0
210319	3/17	2	48	3	1	3/14	0	1	1	0	0	0	0	0
210320	3/22	1	39	3	1	3/17	0	1	0	1	1	1	0	0
210321	3/23	2	43	1	1	3/12	0	1	0	0	1	0	0	0
210322	3/23	2	52	3	1	3/12	0	1	0	1	0	0	0	0
210323	3/24	2	39	5	0	3/10	0	1	0	1	0	0	0	0
210324	3/24	2	68	3	1	3/23	0	1	0	0	0	0	0	0
210325	3/24	2	68	3	1	3/23	0	1	1	1	0	0	1	0
210326	3/25	2	53	1	1	3/23	1	1	0	1	0	0	0	0
210329	3/26	1	74	5	0	3/1	0	0	1	0	0	0	0	0
210330	3/26	1	56	2	1	3/23	0	1	1	1	0	0	0	0
210331	3/26	2	30	1	0	3/25	0	1	1	0	0	0	0	0
210332	3/30	2	52	3	0	3/25	0	1	1	1	0	0	0	0
210333	3/30	2	52	3	0	3/25	1	0	0	0	0	1	0	0
210334	3/30	2	52	4	1	3/25	0	1	1	0	0	1	0	0
210335	3/30	2	52	5	1	3/25	0	0	1	1	1	0	0	0
210337	3/30	2	60	1	0	3/4	0	1	1	1	0	0	0	0
210338	3/30	1	53	5	0	3/19	0	0	0	0	0	0	0	0
210201	2/1	2	24	2	1	1/19	1	1	1	1	0	0	0	0
210202	2/4	2	42	1	0	1/23	1	1	0	1	0	0	0	0
210203	2/4	1	69	1	1	2/2	0	1	1	1	0	1	0	0
210204	2/8	2	47	1	0	2/5	0	0	0	0	0	0	0	0
210205	2/8	2	47	2	1	2/5	0	0	0	1	0	1	0	0
210208	2/18	2	44	2	0	2/15	0	1	1	0	0	0	0	0
210209	2/19	2	41	3	1	1/24	0	1	0	1	0	0	0	0
210210	2/20	1	38	3	1	1/28	0	0	0	0	0	0	0	0
210211	2/20	2	69	3	1	2/19	0	1	1	1	0	0	0	0
210213	2/20	2	69	5	1	2/19	0	0	0	0	0	0	0	0
210214	2/22	2	32	2	1	1/23	1	1	1	1	0	0	0	0
210216	2/23	2	54	5	1	2/22	0	0	0	0	0	0	0	0
210217	2/23	1	29	3	1	2/20	0	0	1	1	0	0	0	0
210218	2/23	1	29	5	1	2/20	0	1	0	0	0	0	0	1
210101	1/7	2	51	5	1	12/21	0	0	0	0	0	0	0	0
210102	1/7	2	59	5	1	12/29	0	1	1	1	0	0	0	0
210103	1/11	2	33	2	0	1/6	0	1	1	1	0	0	0	0
210104	11/14	1	56	3	0	1/10	0	0	1	0	0	0	0	0
210105	11/14	1	56	5	0	1/10	0	1	1	1	0	0	0	1
210106	11/14	1	54	3	0	1/4	0	0	0	1	0	0	0	0
210107	1/15	2	72	5	1	1/5	0	1	1	1	0	0	1	0
210108	1/15	2	63	1	0	1/13	0	0	1	0	0	0	0	0
210109	1/15	2	56	1	0	1/8	0	0	0	1	1	1	0	0
210110	1/15	2	56	1	0	1/8	0	0	0	0	0	0	0	0
210111	1/18	2	41	3	1	1/15	0	0	0	0	0	0	0	0
210112	1/18	2	41	4	0	1/15	0	0	1	1	1	0	0	0
210113	1/18	2	70	1	1	1/12	0	0	0	0	0	0	1	0
210114	1/19	2	48	2	1	1/17	0	1	1	1	0	0	0	0
210115	1/21	2	49	1	1	1/19	0	1	1	1	0	1	0	1
210116	1/27	2	51	1	0	1/26	0	0	0	0	0	0	0	0
210117	1/28	1	63	3	1	1/24	0	1	1	1	0	0	0	0
210118	1/28	1	63	5	0	1/24	0	0	1	1	0	0	0	0
201201	12/3	2	67	2	0	11/30	0	1	1	1	0	0	0	0
201202	12/4	1	44	1	0	11/21	0	1	0	0	0	0	0	0
201203	12/4	1	44	5	1	11/21	0	0	1	0	0	0	0	0
201204	12/4	2	37	1	1	12/2	0	1	0	0	0	0	0	0
201207	12/9	2	55	3	1	12/4	0	1	1	0	0	0	0	0
201208	12/10	2	50	3	0	12/3	0	1	1	0	0	1	0	0
201209	12/10	1	53	1	0	12/1	1	0	0	0	0	0	0	0
201210	12/11	1	67	5	1	12/2	0	1	0	0	1	0	0	0
201211	12/15	2	63	1	1	12/1	0	0	0	0	0	0	0	0
201212	12/16	2	47	1	0	12/14	0	1	1	1	0	1	0	0
201213	12/16	2	47	1	1	12/14	1	1	1	1	0	1	0	0
201214	12/18	2	64	3	1	12/15	0	1	0	0	0	0	0	0
201215	12/18	2	46	1	1	12/15	0	1	0	0	0	0	0	0
201216	12/23	2	41	1	1	12/17	0	1	0	0	0	0	0	0
201217	12/24	2	42	3	1	12/15	0	1	0	0	0	0	0	0
201218	12/29	1	44	1	0	12/14	0	0	1	1	0	0	0	0
201219	12/30	2	48	4	0	12/23	0	1	1	0	0	0	0	0
201220	12/31	2	74	1	0	12/23	1	1	1	1	0	0	0	0
201101	11/4	2	37	5	1	11/3	0	1	0	0	0	0	0	0
201102	11/5	1	62	2	1	10/29	0	1	0	0	0	0	0	0
201103	11/6	1	44	2	1	10/27	0	0	0	0	0	0	0	0
201104	11/9	2	28	1	1	10/27	0	1	1	0	0	0	0	0
201105	11/9	2	38	3	0	11/2	0	0	0	0	0	0	0	0
201106	11/10	2	38	1	1	11/1	0	1	0	1	0	0	0	0
201107	11/10	2	42	2	1	11/7	0	0	0	1	1	0	0	0
201109	11/12	1	39	5	0	11/9	0	0	1	1	1	0	0	0
201110	11/12	1	39	3	0	11/9	0	0	0	0	0	0	0	0
201111	11/12	2	61	1	1	11/6	0	1	0	0	0	0	0	0
201114	11/16	2	49	5	1	11/9	0	1	0	0	0	0	0	0
201116	11/16	2	36	5	1	11/10	0	1	1	0	0	0	0	0
201117	11/17	2	37	4	1	11/6	0	1	0	0	1	0	0	1
201118	11/18	1	38	5	0	11/15	0	0	1	1	0	0	0	0
201119	11/23	2	63	3	1	11/19	0	1	0	0	1	0	0	0
201120	11/27	2	49	2	0	11/24	0	0	0	0	0	0	0	0
201001	10/12	2	67	4	0	10/7	0	1	1	1	0	0	0	0
201002	10/12	2	53	3	1	10/10	0	0	0	0	0	0	0	0
201003	10/15	2	57	4	1	10/12	0	1	0	0	0	0	0	0
201004	10/21	2	47	1	1	10/18	0	1	1	0	0	0	0	0
201005	10/23	1	46	5	0	10/19	0	0	1	1	0	0	1	0
201006	10/28	2	64	1	0	10/26	0	0	0	0	0	0	0	0
200901	9/9	2	57	1	1	8/30	0	1	0	1	0	0	0	0
200902	9/9	2	57	1	1	8/30	0	0	0	1	0	1	0	0
200903	9/10	2	51	5	1	9/9	0	1	1	1	0	0	0	0
200904	9/16	2	77	5	1	9/7	0	1	0	0	0	0	0	0
200905	9/16	1	31	3	1	9/3	1	1	1	1	0	0	0	0
200906	9/19	2	44	3	1	9/1	0	1	1	0	0	0	0	0
200907	9/22	2	55	2	0	9/18	0	1	0	1	0	0	0	0
200908	9/23	2	72	1	0	9/15	0	1	0	0	0	0	0	0
200909	9/23	1	58	3	0	9/15	0	1	0	0	0	0	0	0
200910	9/25	2	49	3	0	9/23	0	1	0	1	0	0	1	0
200911	9/25	1	52	3	0	9/24	0	1	0	0	0	0	0	0
200912	9/27	2	48	1	0	9/23	0	1	0	1	0	0	0	0
200801	8/4	2	52	3	1	7/31	0	1	1	1	0	0	0	0
200802	8/4	2	38	1	0	7/27	0	0	0	0	0	0	1	0
200803	8/7	2	50	3	0	7/23	1	0	0	1	0	0	0	1
200804	8/7	2	65	1	0	7/18	0	1	0	1	1	0	0	0
200805	8/14	1	80	3	1	8/9	0	1	1	1	0	0	0	0
200806	8/17	1	52	2	0	8/16	0	1	0	1	1	1	0	0
200807	8/20	2	38	4	1	8/18	0	1	1	0	0	0	0	0
200808	8/25	2	63	3	1	8/11	0	1	1	0	0	0	0	0
200809	8/25	2	63	3	1	8/11	0	1	0	0	0	0	1	0
200810	8/27	1	52	5	0	8/22	0	1	1	1	0	1	0	0
200701	7/7	2	49	1	1	7/2	0	1	0	0	0	0	0	0
200702	7/8	1	75	3	1	7/6	0	1	0	1	0	0	1	0
200703	7/9	2	39	3	1	6/30	0	1	0	0	0	0	0	0
200704	7/13	2	40	4	0	7/10	0	0	0	0	0	0	0	1
200705	7/13	2	40	5	0	7/10	0	1	0	0	0	0	0	0
200706	7/16	2	38	5	0	7/13	0	1	0	1	0	1	0	0
200707	7/16	2	42	2	0	7/13	0	0	0	0	0	0	0	0
200709	7/22	2	65	1	1	7/20	0	1	0	1	0	1	0	0
200710	7/22	2	60	3	1	7/21	1	1	1	0	0	0	0	0
200711	7/24	2	52	3	1	7/10	0	1	1	1	0	0	0	0
200712	7/28	1	53	5	1	7/20	1	1	0	0	0	0	0	0
200713	7/29	2	53	1	0	7/23	0	0	0	0	0	0	0	0
200714	7/29	2	56	3	0	7/23	0	0	0	1	1	0	0	0
200715	7/30	2	33	4	0	7/22	0	1	0	0	0	0	0	0
200601	6/2	1	27	1	0	5/29	0	1	0	0	0	0	0	0
200602	6/3	2	73	3	0	5/22	0	0	1	0	0	0	1	0
200603	6/8	2	45	5	0	6/5	0	0	0	1	0	0	0	1
200604	6/9	1	65	1	1	6/8	0	1	0	1	0	1	0	0
200605	6/10	2	54	3	1	6/4	0	1	1	0	0	0	0	0
200606	6/18	2	51	1	1	6/16	0	1	0	1	0	1	0	0
200501	5/9	2	50	1	1	5/8	0	0	0	0	0	0	0	0
200502	5/21	2	56	1	0	4/27	0	1	0	1	0	0	0	0
200503	5/26	2	36	2	0	5/21	0	1	1	1	0	0	0	0
200504	5/27	1	45	4	1	5/20	0	0	0	1	1	0	0	0
200505	5/28	1	73	1	0	5/21	0	1	1	1	0	1	0	0
200401	4/10	1	36	5	1	3/27	0	1	1	1	0	1	0	0
200402	4/15	1	48	1	0	4/9	0	0	0	0	0	0	0	0
200403	4/15	2	59	2	1	4/13	0	0	0	0	0	0	1	0
200404	4/21	2	57	4	1	4/20	0	1	0	1	1	0	0	1
200406	4/23	2	49	5	1	4/21	0	1	0	0	0	0	0	0
200407	4/23	2	49	3	0	4/21	0	1	0	1	0	0	0	0
200408	4/23	2	49	1	0	4/21	0	1	1	0	0	0	0	0
200409	4/23	2	40	2	0	4/22	0	1	0	0	0	1	0	0
200410	4/30	2	40	2	1	4/22	0	1	1	1	0	1	1	0
200301	3/13	2	57	3	0	3/10	0	1	0	1	0	0	0	0
200302	3/20	2	36	3	1	3/11	0	0	0	0	0	0	0	1
200303	3/25	2	48	5	0	3/19	0	1	0	0	0	0	0	0
200304	3/27	2	38	3	0	3/20	0	1	0	0	0	0	0	0
200305	3/31	2	36	5	1	3/30	0	1	0	0	0	0	0	0
200101	1/2	2	73	3	1	12/30	0	1	0	1	0	1	0	0
200102	1/7	2	33	2	1	1/4	0	1	0	1	0	1	0	1
191201	12/13	2	45	5	0	12/4	0	1	0	0	0	0	0	0
191202	12/13	2	66	4	1	12/6	0	1	0	1	0	1	0	0
191203	12/19	1	40	3	0	12/15	0	1	0	0	1	0	0	0
191101	11/11	1	53	1	1	10/16	0	0	0	0	0	0	0	0
191102	11/21	2	29	3	0	10/30	0	1	1	0	0	0	0	0
191103	11/21	2	29	4	0	10/30	0	0	0	0	0	0	0	0
191104	11/26	2	71	1	1	11/22	0	0	0	1	0	0	1	0
191105	11/27	1	41	3	0	11/24	0	1	1	1	0	1	0	0
191106	11/28	2		3	1	11/22	0	1	1	0	1	0	0	0
191001	10/10	1	64	1	0	10/7	0	1	0	0	0	0	0	0
191002	10/10	1	39	5	0	9/28	0	1	0	0	0	0	0	0
191003	10/11	1	51	1	0	10/10	0	1	0	1	0	1	0	0
191004	10/15	2	46	1	1	10/13	0	0	1	0	0	0	0	0
191005	10/16	2	49	5	1	10/10	0	1	0	1	0	0	0	0
191006	10/17	2	61	3	0	10/15	0	0	1	0	0	0	0	0
191007	10/21	2	52	1	0	10/16	0	0	0	0	0	0	0	0
190901	9/5	2	53	2	0	9/3	1	0	1	1	0	0	0	0
190902	9/12	2	38	5	1	9/10	0	1	0	0	0	0	0	0
190903	9/24	2	40	1	0	9/22	0	1	0	0	0	0	1	0
190904	9/28	1	42	3	0	9/25	0	1	1	1	0	1	0	0
190801	8/6	1	49	5	0	7/31	0	1	0	0	0	0	0	0
190802	8/7	2	43	1	0	8/5	1	1	1	1	0	0	0	0
190803	8/13	2	50	1	0	8/9	0	1	1	0	0	0	0	0
190804	8/14	2	44	5	1	8/13	0	1	1	0	0	1	0	0
190805	8/27	1	53	2	1	8/15	0	1	0	0	0	1	1	0
190806	8/27	2	70	3	1	8/26	0	1	0	1	0	1	0	0
190807	8/27	2	70	4	1	8/26	0	1	0	1	0	0	0	0
190701	7/6	1	43	4	1	7/4	0	0	0	0	0	0	0	0
190702	7/6	1	43	5	0	7/4	0	0	1	0	0	0	0	0
190703	7/17	2	55	5	0	7/15	0	0	1	0	0	0	0	0
190704	7/19	1	63	2	0	7/12	0	1	1	1	0	1	0	0
190705	7/24	1	73	2	1	7/23	0	1	1	0	0	1	0	0
190706	7/25	1	73	3	0	7/24	0	1	0	1	0	1	0	0
