# Supplementary material for: Computed tomography-based radiomics machine learning models for prediction of histological invasiveness with sub-centimeter subsolid pulmonary nodules: a retrospective study
Source: PeerJ. 2023 Jan 10;11:e14559. doi: 10.7717/peerj.14559 (PMC9838201; doi:10.7717/peerj.14559)
Supplement: Supplemental Information 2 [file peerj-11-14559-s002.csv]

Lable1	original_shape_Elongation	original_shape_Flatness	original_shape_LeastAxisLength	original_shape_MajorAxisLength	original_shape_Maximum2DDiameterColumn	original_shape_Maximum2DDiameterRow	original_shape_Maximum2DDiameterSlice	original_shape_Maximum3DDiameter	original_shape_MeshVolume	original_shape_MinorAxisLength	original_shape_Sphericity	original_shape_SurfaceArea	original_shape_SurfaceVolumeRatio	original_shape_VoxelVolume	original_firstorder_10Percentile	original_firstorder_90Percentile	original_firstorder_Energy	original_firstorder_Entropy	original_firstorder_InterquartileRange	original_firstorder_Kurtosis	original_firstorder_Maximum	original_firstorder_MeanAbsoluteDeviation	original_firstorder_Mean	original_firstorder_Median	original_firstorder_Minimum	original_firstorder_Range	original_firstorder_RobustMeanAbsoluteDeviation	original_firstorder_RootMeanSquared	original_firstorder_Skewness	original_firstorder_TotalEnergy	original_firstorder_Uniformity	original_firstorder_Variance	original_glcm_Autocorrelation	original_glcm_ClusterProminence	original_glcm_ClusterShade	original_glcm_ClusterTendency	original_glcm_Contrast	original_glcm_Correlation	original_glcm_DifferenceAverage	original_glcm_DifferenceEntropy	original_glcm_DifferenceVariance	original_glcm_Id	original_glcm_Idm	original_glcm_Idmn	original_glcm_Idn	original_glcm_Imc1	original_glcm_Imc2	original_glcm_InverseVariance	original_glcm_JointAverage
1	0.905885228	0.404068315	5.047323145	12.49126188	13.416407864998739	12.36931687685298	12.36931687685298	13.74772708486752	468.0	11.31564961	0.8196651723526888	355.64077196662583	0.7599161794158672	567	-820.0	-394.0	8612687.0	3.7849418274376387	279.0	1.8401143450420685	-367.0	140.9342403628118	-619.3809523809524	-632.0	-914.0	547.0	115.30795847750865	640.4123299726141	0.005663628955517768	232542549.0	0.07936507936507936	26495.18820861679	190.90836385836386	14006.93340733897	-164.3391908730678	73.68092414529914	70.27909035409036	0.01846694190242276	6.94575702075702	2.457415366379472	18.025382059518964	0.2081937959406872	0.11472493182554239	0.896941288119677	0.7861256216948712	-0.8769367471875491	0.9975777759483171	0.11410714359358322	13.750320512820512
0	0.644234969	0.341353926	5.114352537	14.98255079	18.0	10.816653826391969	18.0	18.0	434.25	9.65228314	0.7558113167302448	366.91372053800205	0.8449366045780128	540	-911.0	-591.0	11538876.0	3.3086949695628385	193.0	2.968568497913434	-413.0	108.4	-747.5	-755.0	-982.0	569.0	83.40484429065745	759.5681667895252	0.46100645366829107	311549652.0	0.11000000000000001	18187.550000000003	146.46825396825395	7248.412406364125	115.51166180758034	57.752199740294984	56.23015873015874	0.04013651377904226	6.156898656898657	2.0870263012478363	14.73297381630715	0.21937227640548443	0.11691683657433843	0.921548524128003	0.8104802070635007	-0.7956613338183239	0.9927572241901929	0.09892187527616314	12.004578754578754
0	0.691080495	0.53601269	4.988876516	9.307385078	9.0	9.486832980505138	9.486832980505138	9.9498743710662	175.5	6.432152284	0.8578209753893317	176.7145097927929	1.0069202837196176	243	-820.4000000000001	-663.4	5129467.0	2.5032583347756434	118.0	2.694808990979192	-577.0	69.62962962962962	-750.3333333333334	-782.0	-870.0	293.0	46.57142857142857	754.9442216334779	0.6736477337852596	138495609.0	0.18518518518518517	6940.666666666667	29.388888888888886	283.55969087577165	-5.60522762345678	10.33738425925926	19.03472222222222	-0.2827116412236007	3.4652777777777772	1.055827083453525	3.4716435185185186	0.33885582010582005	0.24093888885140027	0.9010149931637611	0.7969354085587764	-0.7577764373052552	0.8802977437312944	0.21563017676695376	5.420138888888888
0	0.618033989	0.381966011	3.708203932	9.708203932	6.708203932499369	6.708203932499369	9.486832980505138	9.9498743710662	153.0	6	0.8693308458241926	159.13290417250676	1.0400843409967762	216	-873.3	-703.7	4781010.0	2.4056390622295645	103.75	1.8321500404919338	-661.0	66.125	-769.5	-736.0	-888.0	227.0	49.77777777777779	773.0629017098156	-0.35789679066210905	129087270.0	0.21875	5495.999999999999	36.05	150.6625	-2.025	7.0	20.35	-0.5283263870632291	3.8	0.9999999999999993	5.25	0.3067460317460317	0.1985627951094235	0.854325770480424	0.7470740549010673	-0.9258790380773598	0.9741381181046492	0.14400227544721594	6.2
0	1	0	0	6	6.0	6.0	6.708203932499369	6.708203932499369	58.5	6	0.8624433510677174	84.50014551355129	1.4444469318555775	108	-802.5	-558.5	1892606.0	1.9999999999999987	109.0	1.9676238984656422	-518.0	92.0	-677.5	-670.0	-852.0	334.0	17.0	687.8600875178033	-0.1845634345031657	51100362.0	0.25	14145.25	55.75	1237.28125	0.0	24.625	74.0	-0.5012658227848099	7.25	0.4999999999999995	0.125	0.2046626984126984	0.13657049083445022	0.7928731872090686	0.7049473436982807	-0.9999999999999993	0.960336677146508	0.2618028982426304	8.25
0	0.569873781	0.502076427	5.669834002	11.29277078	9.486832980505138	10.816653826391969	9.486832980505138	11.224972160321824	274.5	6.43545398	0.8787206082095448	232.4492835019845	0.8468097759635137	351	-841.8	-521.0	5913126.0	3.180832987205437	229.0	2.394446484786744	-378.0	122.62721893491124	-657.3846153846154	-621.0	-944.0	566.0	75.11111111111111	674.4300157568954	-0.25133055157743023	159654402.0	0.12426035502958582	22701.313609467456	162.85897435897434	6581.800011945626	-32.800936308589094	45.576029129600556	77.0952380952381	-0.34262768938461236	7.183150183150183	1.7381676196295228	22.456545438688295	0.22108035172856508	0.1341072040127868	0.8899351674433722	0.7824582975249919	-0.9167597046173067	0.9904269863741073	0.12149659224884957	13.01098901098901
0	0.571753715	0.471399271	10.78810503	22.88528152	18.24828759089466	20.12461179749811	21.213203435596427	25.80697580112788	1462.5	13.08474472	0.6854049842029092	909.0772358002913	0.6215912723420796	1674	-717.0999999999999	-147.30000000000004	15229888.0	4.744620206198301	265.75	2.4549117776206915	39.0	179.31841831425598	-445.06451612903226	-475.0	-871.0	910.0	122.69270833333333	495.6242072767528	0.1822806932459629	411206976.0	0.04266389177939644	47560.93132154007	362.6341748746985	76918.67160027867	548.6898739012902	173.43094531651198	141.53206220782752	0.10042569177342744	9.700648171682191	3.8722337608705297	46.68683280800643	0.17311150416029225	0.0920669738296278	0.9171082245638595	0.8084366911167661	-0.7436577333010181	0.9994236685368907	0.09800209817065954	18.822854949383615
1	0.5411961	0.414213562	3.749516569	9.052133754	6.708203932499369	6.708203932499369	6.708203932499369	9.9498743710662	101.25	4.898979486	0.8237130029508044	127.53759525655313	1.2596305704350927	162	-893.0	-701.0	3857490.0	2.5849625007211543	148.5	1.319724380666275	-694.0	81.0	-797.3333333333334	-798.0	-914.0	220.0	66.5	801.8198051931619	-0.05439936150028732	104152230.0	0.16666666666666669	7174.555555555557	26.6875	220.375	0.0	10.375	30.125	-0.5576068376068375	4.75	0.6249999999999994	3.375	0.23730158730158732	0.14184846997974687	0.800029543668626	0.7028404333454643	-0.999999999999999	0.9755682682036653	0.24314370945137315	5.5
1	0.948432757	0.855091898	8.032776823	9.394050915	10.816653826391969	10.816653826391969	10.816653826391969	11.224972160321824	434.25	8.909625613	0.9056311885817014	306.21465530634407	0.7051575251729282	513	-886.8	-595.4000000000001	11747458.0	3.5110854081804237	151.5	2.7446171578353424	-505.0	99.98337950138507	-776.1052631578947	-806.0	-1013.0	508.0	68.73777777777778	786.3124462692261	0.5309317285748043	317181366.0	0.10249307479224376	15947.883656509694	122.09763569763571	6029.149933718557	48.46729567894984	50.309800077267596	55.41257076257076	-0.04055741349023079	5.823359973359974	2.3811666598590833	20.15431991889784	0.2558424795225495	0.1621471593034728	0.9050264627219378	0.8044697401344443	-0.8267408798128961	0.9972731690465632	0.1622502659562407	11.085331335331334
1	0.790150049	0.534320727	5.643599969	10.56219549	9.486832980505138	9.486832980505138	10.816653826391969	11.224972160321824	297.0	8.34571928	0.8535286544818501	252.21465530634407	0.8492075936240541	378	-900.3999999999999	-738.3	9510388.0	2.8423709931771057	53.0	3.319760645556921	-655.0	51.83673469387755	-821.1428571428571	-830.5	-947.0	292.0	25.0	824.2047249145254	0.5415378174490776	256780476.0	0.1530612244897959	5037.8367346938785	36.69395604395605	305.53899149154074	0.8129216773400648	9.89000087214373	17.48278388278388	-0.41423888992177144	3.315750915750916	1.8228170057973512	5.363198151055294	0.3324107241964385	0.24221317801594258	0.9080320197275462	0.8031411121631654	-0.7416484848975196	0.9733370461692255	0.31126529561536515	6.173443223443224
0	0.758029993	0.513946334	3.638543967	7.079618479	6.708203932499369	6.708203932499369	6.708203932499369	7.3484692283495345	79.875	5.366563146	0.8460087718030583	106.01887038505221	1.3273098013778055	135	-857.4000000000001	-661.8	2989846.0	2.321928094887361	66.0	2.4232671912899364	-603.0	72.88	-767.6	-784.0	-885.0	282.0	22.22222222222221	773.2846823777127	0.6657861845945429	80725842.0	0.20000000000000004	8759.44	34.125	4.890625	0.0	0.8125	37.875	-0.9133333333333333	5.375	0.24999999999999958	0.8125	0.201984126984127	0.09062101917212814	0.8206472896588136	0.710776885344879	-0.9999999999999997	0.9451050860893508	0.13076289770384739	6.1875
0	0.5411961	0.414213562	3.247176601	7.839377789	6.708203932499369	6.708203932499369	6.0	7.3484692283495345	56.25	4.242640687	0.7883861729565579	90.05202367140326	1.6009248652693913	108	-801.0	-748.0	2408060.0	1.9999999999999987	39.5	1.369045431700465	-742.0	23.5	-775.5	-778.0	-804.0	62.0	16.0	775.8962559517864	0.1734493108353484	65017620.0	0.25	614.75	5.833333333333333	0.0	0.0	0.0	3.3333333333333335	-0.9999999999999996	1.6666666666666667	-3.203426503814917e-16	0.0	0.40277777777777773	0.3333333333333333	0.8439215686274512	0.7174603174603175	-1.0	0.9298734950321936	0.6018518518518519	2.5
0	0.758029993	0.513946334	3.638543967	7.079618479	6.708203932499369	6.708203932499369	6.708203932499369	7.3484692283495345	79.875	5.366563146	0.8460087718030583	106.01887038505221	1.3273098013778055	135	-773.2	-460.79999999999995	2354413.0	2.321928094887361	43.0	3.1944601046889938	-288.0	148.87999999999997	-660.2	-750.0	-780.0	492.0	16.22222222222221	686.2088603333536	1.4594041710486192	63569151.0	0.20000000000000004	35018.56	25.9375	1332.125	0.0	18.125	125.875	-0.8637218045112779	7.75	0.24999999999999958	18.125	0.28524958228905595	0.23239416215020287	0.835929403541754	0.7850490324265231	-0.9999999999999997	0.9451050860893508	0.42996715305904315	6.0
1	0.637543004	0.381191118	4.650882869	12.20092139	13.416407864998739	12.0	9.486832980505138	13.416407864998739	239.625	7.778612072	0.7697134256124166	242.38727338593316	1.0115274841353497	324	-827.5	-252.0999999999999	4583930.0	3.4182958340544856	183.0	3.0546201331506677	-116.0	155.2777777777778	-580.6666666666666	-600.5	-853.0	737.0	61.0625	618.0567665406363	0.8997795170663004	123766110.0	0.09722222222222224	44820.38888888889	213.58611111111108	27116.64608017287	-15.018818738077186	117.99523053665911	161.28888888888886	-0.24560024076888312	9.963492063492064	1.4875071167318301	43.95305366591081	0.19955430576141361	0.1270424317911711	0.877433653840518	0.7843279206099797	-0.9369485044828648	0.9877626149940198	0.17990789895422024	14.64126984126984
0	0.734242752	0.619507215	4.963358994	8.011785622	9.486832980505138	6.708203932499369	9.0	9.486832980505138	127.125	5.882595522	0.8530053618098979	143.33524971452994	1.1275142553748667	189	-788.0	-576.1999999999999	3263955.0	2.2359263506290312	155.0	1.441579962909833	-545.0	85.38775510204081	-676.7142857142857	-638.0	-794.0	249.0	70.32000000000001	682.8464583742715	-0.05497946150295626	88126785.0	0.22448979591836732	8337.061224489797	27.972222222222225	166.96720679012347	2.7777777777777835	6.162037037037037	31.361111111111104	-0.7453914320502592	4.694444444444444	0.45860486123130334	2.439814814814815	0.2609036796536796	0.1682419500790312	0.8247517782997069	0.7281890007089955	-0.9598854759319773	0.9490430588765206	0.23477181883555895	5.458333333333333
1	0.892115805	0.566561178	4.989237667	8.806176385	9.486832980505138	9.486832980505138	9.486832980505138	9.9498743710662	198.0	7.856129134	0.8407007912835679	195.41270439171655	0.9869328504632149	270	-686.2	-337.3	3288534.0	2.9219280948873596	68.0	2.9924812853159435	-286.0	103.75999999999999	-554.2	-569.5	-841.0	555.0	60.90625	573.4574090549359	0.10754415687016446	88790418.0	0.14	21715.760000000006	133.85128205128206	3877.392998290598	27.71523646723658	41.28923076923077	92.33846153846156	-0.39063648199772605	8.046153846153846	1.0836126559565373	19.068376068376068	0.2258314474451598	0.1562681061439925	0.8674060443036579	0.7632604846345592	-0.9520217455125816	0.977728730280245	0.16141487313096686	11.658974358974358
1	0.815208226	0.602165428	5.574885766	9.258063491	9.486832980505138	9.486832980505138	9.486832980505138	9.9498743710662	223.875	7.547249513	0.8476694233768284	210.34297199509757	0.939555430463864	297	-931.0	-578.0	6811107.0	3.277613436819112	198.5	1.9164041447708304	-559.0	120.82644628099173	-774.0909090909091	-757.0	-1015.0	456.0	96.69135802469135	786.8872507891747	0.02838021592149529	183899889.0	0.10743801652892562	19974.80991735537	117.98461538461538	6696.312143874645	29.029059829059957	52.51752136752137	61.910256410256416	-0.09103286398473925	6.630769230769231	1.4485925460934068	11.155042735042734	0.20945957532495993	0.12132605954098762	0.8716811663951533	0.7613739880357027	-0.9637535964443686	0.9898436074669174	0.16233757159897888	10.903846153846153
0	0.699111595	0.559941513	4.805597706	8.582320822	6.708203932499369	9.486832980505138	9.0	9.9498743710662	153.0	6	0.8740952832123312	158.26551731791096	1.0344151458686992	216	-766.8	-592.4000000000001	3906021.0	2.7499999999999973	88.0	2.2165384444339584	-556.0	62.90625	-694.875	-723.0	-785.0	229.0	43.0	698.7507602858118	0.7005380342237183	105462567.0	0.15625	5401.359375	23.777777777777775	169.90749180169755	14.91425540123457	3.9901620370370368	16.881944444444443	-0.48803053769440213	3.4652777777777772	0.6879072918469551	1.2818287037037037	0.3185626102292769	0.2162113414319297	0.8721208195966598	0.7628949096473604	-0.8321076981541987	0.8837693071419336	0.20798914241622576	4.954861111111111
1	0.770267372	0.629433068	7.58740892	12.05435384	13.416407864998739	12.0	12.36931687685298	13.74772708486752	522.0	9.285075458	0.8609297107490775	364.1637932947775	0.6976317879210298	621	-885.1999999999999	-625.8	12836880.0	3.5013978254340987	129.0	2.2158972097742007	-598.0	80.29867674858224	-740.9565217391304	-714.0	-940.0	342.0	54.705882352941174	747.0777853686351	-0.48558044898005565	346595760.0	0.10018903591682421	9108.650283553876	88.59703779126856	1736.7004234445617	-45.14295175620256	26.404229896039162	27.78852749814288	-0.02111928211470239	4.166650657035272	2.474822545542634	9.885254130307073	0.3220755940049147	0.23103574088057766	0.9053131622820358	0.8035277504289702	-0.7397150353389429	0.9946621585642265	0.1995312768618649	9.417351985621217
1	0.866025404	0.577350269	4	6.92820323	6.708203932499369	6.708203932499369	6.708203932499369	7.3484692283495345	105.75	6	0.8877653071842394	121.81652484302903	1.1519293129364447	162	-706.5	-346.5	1881732.0	2.5849625007211543	224.25	1.812417602746495	-287.0	133.0	-538.3333333333334	-562.0	-734.0	447.0	87.75	560.0196425126533	0.34804249124913383	50806764.0	0.16666666666666669	23819.222222222223	69.28333333333333	1791.2976851851847	-36.14074074074065	14.438888888888888	95.76666666666668	-0.7995627190442576	8.533333333333333	0.45849625007211514	6.905555555555556	0.13779303241764546	0.03623340383960741	0.820168813537142	0.7103474087667928	-0.9999999999999991	0.9548793998970172	0.03985251956866974	8.833333333333332
1	0.479017288	0.385492297	5.439352135	14.11014481	13.416407864998739	9.486832980505138	9.0	13.74772708486752	254.25	6.759003303	0.7365992022071197	263.4876038777201	1.036332758614435	351	-873.5999999999999	-371.20000000000005	5140796.0	3.334679141051591	273.0	2.847457753695051	-97.0	171.91715976331363	-589.0769230769231	-635.0	-925.0	828.0	97.23456790123457	628.8448506220323	0.4764146096368054	138801492.0	0.1124260355029586	48434.22485207101	212.13290043290044	41733.2812856101	-84.71911387931802	114.9484250669965	186.76060606060608	-0.28110050348835636	11.252813852813855	1.7557262917822094	52.48504638218924	0.18031490979473866	0.11040402118646812	0.8808009893631389	0.7724661358496779	-0.8595593079882339	0.9878592031934105	0.06867208308550106	14.96038961038961
1	0.866025404	0.577350269	4	6.92820323	6.708203932499369	6.708203932499369	6.708203932499369	7.3484692283495345	105.75	6	0.8877653071842394	121.81652484302903	1.1519293129364447	162	-736.5	-318.5	1801396.0	2.2516291673878213	218.5	2.0496292644190457	-232.0	161.0	-514.3333333333334	-488.0	-820.0	588.0	94.5	547.9349109763556	-0.1658124717324441	48637692.0	0.2222222222222222	35693.8888888889	148.46666666666664	5269.186574074073	-63.207407407407274	22.67222222222222	144.73333333333335	-0.8084861362552601	10.533333333333333	0.3918295834054485	7.872222222222223	0.14414714370596723	0.06412696041527342	0.8273226773938509	0.7139455434270354	-0.9851959044517061	0.9524787079468833	0.014524247350616493	12.833333333333332
0	1	0.755928946	4.848732214	6.414269806	6.708203932499369	6.708203932499369	6.708203932499369	7.3484692283495345	131.625	6.414269806	0.9150803557962288	136.74679244641004	1.0389120033915293	189	-871.8	-437.4	3167041.0	2.5216406363433164	278.5	1.569111050654637	-423.0	150.93877551020407	-650.4285714285714	-691.0	-882.0	459.0	119.67999999999999	672.6324617288617	-0.0377055421970949	85510107.0	0.18367346938775508	29377.102040816324	99.59722222222223	8606.383873456789	-88.51234567901223	38.13425925925926	121.1111111111111	-0.6064344864511287	9.833333333333332	0.5351295140691775	12.21759259259259	0.155482220833098	0.08110588744546249	0.7939448531079659	0.6901720327265036	-0.9876632537097545	0.9599244984548269	0.0674685185466067	10.597222222222221
1	0.765130264	0.466951074	9.204577472	19.71208116	21.633307652783937	18.973665961010276	16.15549442140351	21.633307652783937	1508.625	15.08230986	0.7355224728915405	864.8531631088879	0.5732724587680093	1647	-794.0	-328.0	23228458.0	4.399588314345539	285.0	2.7352701474331145	-50.0	153.50228433216876	-588.2622950819672	-626.0	-947.0	897.0	114.11578508954602	617.0854020657295	0.3898517172583272	627168366.0	0.055092717011556026	34741.86562751949	277.90593848180566	40505.49713081575	134.76594250131032	119.42588953936287	115.14442159201461	0.017055292623144966	8.781490298127506	3.773002146678784	36.738417384791596	0.18461512760809246	0.09927776009113537	0.9297811826291007	0.8221035775029409	-0.6649468857704365	0.9982307993933652	0.09931642495952896	16.625599257008904
1	0.707106781	0.547722558	5.091168825	9.295160031	6.708203932499369	9.486832980505138	9.486832980505138	9.9498743710662	204.75	6.57267069	0.8889008801420808	188.9934393792688	0.9230448809732298	270	-659.9	-58.30000000000008	2008293.0	3.1219280948873593	406.0	2.103305855079791	155.0	230.1	-358.1	-374.5	-740.0	895.0	175.75	448.1398219306113	0.3202878384806165	54223911.0	0.12000000000000002	72593.68999999999	247.9102564102564	85190.40356793093	1733.5953525641041	148.21741452991452	419.0576923076923	-0.3551767652847415	17.69871794871795	1.2058801285379688	5.71741452991453	0.08745567428431879	0.024437572108850173	0.802462262879094	0.7000390477877395	-0.9294259282715631	0.9746415148130139	0.012529421256146969	17.624999999999996
1	0.759011148	0.690333965	7.170160614	10.38650997	12.36931687685298	9.486832980505138	12.36931687685298	12.36931687685298	319.5	7.883476861	0.8391097948189469	269.34726845174845	0.8430274442934224	405	-838.2	-584.4	7066860.0	2.923231428797618	108.5	3.275883087721997	-508.0	80.44444444444443	-678.1333333333333	-664.0	-906.0	398.0	39.91735537190083	686.3847317649191	-0.8966938849578814	190805220.0	0.13777777777777778	11259.182222222222	116.27942612942616	1546.659458895503	-58.87601821326818	20.921333943833947	41.09493284493284	-0.23178345962681937	4.804945054945055	1.917209722666014	14.323052066980638	0.2889773122804797	0.1989518016249601	0.9010836855034097	0.8051030796777964	-0.8293842371707287	0.9903210400287624	0.24327869965644108	10.962179487179489
0	0.80024947	0.604873352	5.590355966	9.242192513	9.486832980505138	9.486832980505138	9.486832980505138	9.9498743710662	227.25	7.396059664	0.8681387147035537	207.44243185415064	0.9128379839566585	297	-886.0	-566.0	5890947.0	3.0271691184406153	124.0	2.6304439865826	-515.0	96.4462809917355	-720.6363636363636	-710.0	-978.0	463.0	64.51851851851853	731.8064200071193	-0.39838965505039564	159055569.0	0.14049586776859505	16223.867768595039	142.23589743589744	2197.144767521368	13.02682621082629	31.792820512820512	63.361538461538466	-0.2969273960297109	6.674358974358975	1.4668206687215766	14.27991452991453	0.2158328566020874	0.12090496352482552	0.8811736697024677	0.7688205417357646	-0.8877741254152421	0.9790986948756017	0.09417294175916419	12.105128205128203
1	0.673883759	0.598225214	7.785906233	13.01500849	13.416407864998739	12.36931687685298	9.486832980505138	13.74772708486752	334.125	8.770602843	0.7119789820224125	327.0566111551568	0.9788450764089991	459	-846.0	-565.8	8285647.0	3.6168746059562173	162.0	4.747857497658	-272.0	108.24913494809687	-683.5882352941177	-707.0	-878.0	606.0	67.1360946745562	698.1339413035295	1.1605658884164154	223712469.0	0.08650519031141869	20098.124567474046	95.9416971916972	10133.006232429565	237.26080959648831	57.40531964067679	60.3454822954823	-0.050958799655413584	5.821550671550672	1.8428326287160919	22.114617661879564	0.22965498508731588	0.1292439219242648	0.9326170995736114	0.8347887408831988	-0.8819446019321866	0.9910126368106037	0.18950720553949948	9.510897435897437
0	0.887218196	0.712601383	6.69862661	9.400243622	10.816653826391969	9.486832980505138	9.486832980505138	10.816653826391969	270.0	8.340067193	0.8224672517088221	245.62619803822423	0.9097266594008305	351	-867.8	-665.8	7744905.0	2.8731406795131305	74.0	2.09853605283238	-651.0	56.57988165680474	-768.5384615384615	-764.0	-881.0	230.0	32.913580246913575	771.8561543946664	0.003970693608648633	209112435.0	0.14792899408284027	5110.556213017752	32.226739926739924	327.2675317918193	-11.596209401709398	11.411300366300367	18.167032967032966	-0.20402728603432002	3.50989010989011	1.5914701224361723	4.940700331414617	0.3100395371823943	0.21677447778540376	0.8698479443335673	0.7627306706147757	-0.8230771135572239	0.9845478094888183	0.2967402753955333	5.800000000000001
0	0.668208456	0.487771929	5.021405388	10.29457639	9.486832980505138	9.486832980505138	9.486832980505138	11.224972160321824	227.25	6.878922991	0.864523848569219	208.30981870874655	0.9166548678052653	297	-840.0	-650.0	6083634.0	2.9139770731827497	106.0	3.4704596993030776	-510.0	76.7603305785124	-737.6363636363636	-762.0	-847.0	337.0	54.913580246913575	743.6784495759148	1.012871830127365	164258118.0	0.14049586776859505	8950.231404958677	23.855128205128207	1094.4030199074075	44.88840313390313	18.729273504273504	31.343589743589742	-0.4350669085367006	4.28974358974359	1.2691341301490908	10.383632478632478	0.303028346297577	0.21562262885039962	0.8891539052710065	0.7917975432015084	-0.9137238493589905	0.9773355926486608	0.2763701079384987	5.028205128205129
0	0.843990373	0.6715815	5.512922028	8.208865237	9.486832980505138	9.486832980505138	9.486832980505138	9.486832980505138	175.5	6.92820323	0.8578209753893317	176.7145097927929	1.0069202837196176	243	-848.2	-426.0	4778560.0	2.7254805569978653	109.0	2.5332067782449936	-394.0	131.45679012345676	-709.7777777777778	-793.0	-857.0	463.0	93.87755102040816	728.6639219222475	1.090030067642811	129021120.0	0.16049382716049382	27166.617283950618	49.96153846153846	5360.545917913108	63.0128205128206	36.64636752136752	111.53846153846153	-0.48013947282300445	8.538461538461538	1.0196067309356507	15.201923076923077	0.1934219976789636	0.10475308388507758	0.8209841500289046	0.734410959565516	-0.9312238709169425	0.9717716031000527	0.12099201850233533	7.865384615384615
1	0.537102734	0.451491286	5.266337078	11.66431609	6.708203932499369	12.36931687685298	12.0	12.36931687685298	192.375	6.264936062	0.7858612141442042	205.07089405645542	1.0659955506508403	270	-857.5	-379.70000000000005	4355576.0	3.3219280948873595	349.25	1.9080489103363034	-224.0	195.4	-622.4	-654.5	-943.0	719.0	154.375	659.9678780061951	0.2782151179438167	117600552.0	0.10000000000000003	48175.84	201.7576923076923	22000.864051976496	-178.66872008547014	83.00365384615384	147.8576923076923	-0.4596202230029309	9.926923076923078	1.0059088920808323	30.86348290598291	0.1531299294440687	0.06773503527778	0.8802373666326161	0.7731892881722484	-0.9894695455295168	0.9705167403904955	0.1050389733444812	14.271153846153844
1	0.918225553	0.661452641	6.078001572	9.188868861	10.816653826391969	9.486832980505138	9.486832980505138	10.816653826391969	271.125	8.437454195	0.8568769573764075	236.4170008483673	0.8719852497865092	351	-826.8	-653.5999999999999	7219133.0	3.026986833359284	62.0	6.421550093941666	-376.0	75.72781065088759	-735.3076923076923	-747.0	-914.0	538.0	24.024691358024686	745.1965667372087	1.7431534160883706	194916591.0	0.13609467455621302	14640.520710059172	75.72472527472527	4836.631121563123	205.99663468598672	39.21780176173033	62.034615384615385	-0.14829492520526844	6.021428571428571	1.4122620797034744	17.14262646084075	0.22828515244481629	0.12401594256442586	0.9059094168745652	0.8079318987186974	-0.8751863670503461	0.9879859055956112	0.16047690615514848	8.828113553113553
0	0.788435552	0.575646277	5.254424172	9.127869636	9.486832980505138	9.486832980505138	9.486832980505138	9.9498743710662	201.375	7.196736936	0.8591663892545417	193.37955110536552	0.9602957224350864	270	-766.7	-575.8	4752755.0	2.6464393446710135	127.25	2.6636852572230207	-475.0	82.96	-682.7	-720.5	-800.0	325.0	60.25	689.4022773388554	0.8153269703100279	128324385.0	0.18000000000000005	9196.21	23.14102564102564	1312.9037514066954	10.648495014245013	22.671175213675212	33.79615384615385	-0.06446968455155952	4.3217948717948715	0.9686040843330515	8.797841880341881	0.3777229003190542	0.30417088381568347	0.8808338719709783	0.7964457917772795	-0.7087746596401305	0.8240835429642778	0.19933815159690246	4.880128205128205
0	0.720267731	0.506685541	4.915626753	9.701533499	9.0	9.0	10.816653826391969	10.816653826391969	171.0	6.987701518	0.8116871615733218	183.5521691849545	1.0734044981576287	243	-863.4	-690.8	5506870.0	2.7254805569978653	61.0	6.445782904620361	-366.0	89.43209876543209	-768.4444444444445	-802.0	-877.0	511.0	25.183673469387763	782.224037245369	2.2230436692352877	148685490.0	0.16049382716049382	21367.580246913574	28.379487179487178	2884.6546602386024	47.48898789173784	27.674337606837604	98.41666666666667	-0.5188209680442212	6.493589743589744	0.8389915842775776	20.973824786324787	0.30526132278454254	0.23164378570705962	0.8806219505186441	0.8166861702011953	-0.897868301038715	0.9556093883835446	0.31421739117658615	6.1275641025641026
1	0.5411961	0.414213562	3.247176601	7.839377789	6.708203932499369	6.0	6.708203932499369	7.3484692283495345	56.25	4.242640687	0.7883861729565579	90.05202367140326	1.6009248652693913	108	-648.3	-526.1	1359906.0	1.9999999999999987	74.5	1.8895769600903611	-521.0	50.5	-580.0	-562.0	-675.0	154.0	24.0	583.0750380525649	-0.6757307203846382	36717462.0	0.25	3576.4999999999995	18.5	0.0	0.0	0.0	14.0	-0.9999999999999999	3.3333333333333335	-3.203426503814917e-16	0.0	0.2738095238095238	0.16091476091476092	0.8054693707830071	0.6957621082621083	-1.0	0.9298734950321936	0.25666666666666665	4.5
0	1	0	0	6	6.708203932499369	6.0	6.0	6.708203932499369	58.5	6	0.8624433510677174	84.50014551355129	1.4444469318555775	108	-721.5999999999999	-423.99999999999994	1483290.0	1.9999999999999987	172.5	1.9570808504917312	-355.0	121.0	-591.0	-636.5	-736.0	381.0	51.5	608.9519685492445	0.7261375742475541	40048830.0	0.25	21541.5	30.5	2265.03125	0.0	30.125	96.5	-0.5461393596986817	8.5	0.4999999999999995	6.125	0.14657738095238096	0.04645013978313454	0.7712658221373075	0.6800179773260975	-0.9999999999999993	0.960336677146508	0.05374118818029074	6.75
1	0.903453245	0.428686638	3.984710907	9.295160031	9.486832980505138	9.486832980505138	9.486832980505138	9.9498743710662	195.75	8.397742493	0.8299173727198215	196.44928350198444	1.0035723295120533	270	-726.1	-433.70000000000005	3788142.0	2.7219280948873608	117.25	2.6683224596646524	-368.0	86.88000000000002	-604.8	-620.5	-736.0	368.0	60.5	615.4788379790161	0.8228512103950426	102279834.0	0.16000000000000006	13031.160000000002	42.525	2354.914322916667	50.77800925925929	31.662500000000005	55.45	-0.2595209792681121	6.183333333333334	1.6176441670993593	13.756944444444446	0.23163622257372257	0.13993386221040502	0.8484903910343965	0.7463852041280225	-0.8342112354176565	0.9811022429447517	0.14786529985616836	6.783333333333333
0	0.994466353	0.611195694	4.916773242	8.044515509	9.486832980505138	9.486832980505138	9.0	9.486832980505138	175.5	8	0.8536310064133463	177.58189664738865	1.0118626589594795	243	-821.2	-513.2	3982893.0	3.169925001442309	143.0	2.2119999707359383	-490.0	106.69135802469135	-653.2222222222222	-629.0	-894.0	404.0	77.87755102040816	665.2395558493697	-0.538613572919524	107538111.0	0.1111111111111111	15844.395061728395	113.68205128205128	3051.429843304843	-47.15698005698001	31.642735042735044	51.37179487179487	-0.3667509242640621	5.8820512820512825	0.648091263820231	6.178119658119659	0.20836056644880177	0.10950689192810109	0.8753103718117579	0.7642467003600165	-0.9796874634983622	0.9689402922152089	0.1817409112031607	10.756410256410255
1	0.577350269	0	0	6.92820323	6.0	6.0	6.708203932499369	6.708203932499369	38.25	4	0.8364713914067075	65.6327586589555	1.7158891152668103	81	-549.6	-252.8	567029.0	1.5849625007211552	185.5	1.4999999999999998	-207.0	133.33333333333334	-407.0	-436.0	-578.0	371.0	0.0	434.75241996642944	0.27777698207826407	15309783.0	0.3333333333333333	23360.666666666668	45.0	0.0	0.0	0.0	114.0	-1.0	10.0	-3.203426503814917e-16	0.0	0.1017857142857143	0.014548975913102828	0.7228602593018674	0.6278005865102639	-1.0	0.9298734950321936	0.0148559670781893	8.0
0	0.831461149	0.585842893	6.421992107	10.9619698	10.816653826391969	12.0	13.416407864998739	13.416407864998739	311.625	9.114452006	0.795503648913739	279.4238524962011	0.8966669955754548	405	-829.3999999999999	-363.40000000000003	5901100.0	3.1329145639793947	207.0	2.543665856718197	-261.0	143.38666666666668	-600.2666666666667	-568.0	-938.0	677.0	82.67768595041323	627.221385689827	0.036531388634781316	159329700.0	0.15555555555555556	33086.595555555556	259.36837606837605	23404.24330442979	-153.81321171982168	89.81775581671415	106.45833333333333	-0.25896300261716976	8.30662393162393	1.8773147101346732	34.86755638651472	0.26009286418552574	0.18224341126504853	0.8952225350108708	0.7928420400893473	-0.7383575201463214	0.9726086352563917	0.031142437978383213	16.126816239316238
1	0.577350269	0	0	6.92820323	6.0	6.0	6.708203932499369	6.708203932499369	38.25	4	0.8364713914067075	65.6327586589555	1.7158891152668103	81	-775.6	-588.4	1451830.0	1.5849625007211552	117.0	1.4999999999999996	-555.0	89.11111111111113	-688.6666666666666	-722.0	-789.0	234.0	0.0	695.6603577417168	0.46927713173190777	39199410.0	0.3333333333333333	9681.555555555553	18.0	0.0	0.0	0.0	42.0	-1.0	6.0	-3.203426503814917e-16	0.0	0.16428571428571428	0.04640738299274885	0.7350704993843044	0.6401821862348177	-1.0	0.9298734950321936	0.050411522633744855	5.0
1	0.758029993	0.513946334	3.638543967	7.079618479	6.708203932499369	6.708203932499369	6.708203932499369	7.3484692283495345	79.875	5.366563146	0.8460087718030583	106.01887038505221	1.3273098013778055	135	-815.5999999999999	-682.4	2813789.0	2.321928094887361	72.0	1.8840936366322345	-664.0	49.75999999999999	-747.8	-745.0	-838.0	174.0	24.22222222222221	750.1718469790773	-0.12405303495561369	75972303.0	0.20000000000000004	3552.9600000000005	19.5625	80.125	0.0	3.625	14.625	-0.7499999999999998	3.375	-3.203426503814917e-16	0.0	0.26979166666666665	0.15216063348416292	0.8382332235421921	0.7198523698523698	-0.9999999999999997	0.9451050860893508	0.23064129818594103	4.625
1	0.810229972	0.529265137	4.957654126	9.367052128	9.486832980505138	9.486832980505138	9.486832980505138	9.9498743710662	200.25	7.589466384	0.8463249695896611	195.58189664738865	0.9766886224588697	270	-893.0	-740.5000000000001	6521944.0	2.846439344671013	60.25	2.481056285471491	-691.0	47.55999999999999	-805.2	-808.0	-911.0	220.0	31.75	807.5855372652485	-0.01077593903718184	176092488.0	0.16000000000000003	3847.3599999999997	31.084722222222222	182.48344471450613	-0.22220216049382438	8.098935185185185	12.677777777777777	-0.34563488412892346	3.1166666666666667	1.1048766469163611	1.9702314814814814	0.2975049603174604	0.1911522835052247	0.8975438060132372	0.7751625961184784	-0.8545579975212435	0.969887558432938	0.2900716785556815	5.622222222222223
1	1	0	0	6	6.708203932499369	6.0	6.0	6.708203932499369	58.5	6	0.8624433510677174	84.50014551355129	1.4444469318555775	108	-821.2	-675.7	2267155.0	1.9999999999999987	116.25	1.222186022837314	-664.0	66.25	-749.75	-753.0	-829.0	165.0	50.0	752.8537374550252	0.06591430790700926	61213185.0	0.25	4663.6875	14.25	228.78125	0.0	7.625	24.0	-0.5343511450381679	4.5	0.4999999999999995	0.625	0.222172619047619	0.11372508254861195	0.7512957229763201	0.6578144078144078	-0.9999999999999993	0.960336677146508	0.18355796485260772	4.25
1	0.708163999	0.572215411	6.160689595	10.76638181	10.816653826391969	9.486832980505138	9.486832980505138	12.727922061357855	240.75	7.624363996	0.7848693700766193	238.45015413471833	0.9904471615149256	324	-712.6	-496.40000000000003	4857279.0	2.8553885422075314	197.75	3.2131156825810376	-333.0	116.56944444444441	-619.0833333333334	-641.5	-938.0	605.0	72.21875	636.2179265000319	-0.17220642666998012	131146533.0	0.1527777777777778	21509.076388888894	208.02820512820512	3267.56712022792	118.74301994301989	29.5217094017094	76.1076923076923	-0.30698395650996424	7.043589743589743	1.452044990923182	17.0108547008547	0.24954614820252471	0.16447160646943104	0.9042062207479736	0.7997696636504829	-0.761573856397397	0.9085198547344872	0.09553438071921691	14.61025641025641
1	0.948683298	0.547722558	5.366563146	9.797958971	9.486832980505138	10.816653826391969	9.486832980505138	11.224972160321824	321.75	9.295160031	0.8819823943396813	257.45613514981824	0.8001744682201033	405	-917.0	-470.0	7554569.0	3.3735572622751824	241.0	3.4561684392139496	-165.0	155.28	-679.8	-681.0	-969.0	804.0	96.099173553719	709.6745263381893	0.7899586583584044	203973363.0	0.10222222222222223	41509.89333333333	184.55683760683763	36624.11099989096	431.59116028279	123.60266856600188	112.6111111111111	0.06220616013158387	8.424786324786323	1.9970084649522986	33.93429249762583	0.2201957361961848	0.1338481342579605	0.9183073764182524	0.8145346738399255	-0.8781530663189995	0.9883371271167196	0.05827695696455579	13.430341880341881
1	0.793573509	0.394911854	3.582303615	9.071147352	6.708203932499369	9.486832980505138	9.486832980505138	9.9498743710662	119.25	7.198622232	0.7710266771817034	151.95686026900086	1.2742713649392106	189	-915.2	-736.8	4761963.0	2.5216406363433164	150.5	1.242972853135521	-720.0	75.71428571428571	-821.0	-789.0	-917.0	197.0	66.8	824.7911423938963	-0.13640815920456914	128573001.0	0.18367346938775508	6239.428571428571	23.407407407407405	349.5884773662552	2.3045267489711976	12.617283950617285	19.814814814814817	-0.06918555346413119	3.5185185185185186	0.6575884260060538	2.8395061728395063	0.36064814814814816	0.28717033775857304	0.8372054582455603	0.7536507201948378	-0.8724398938352286	0.8737589312630895	0.32066344902158395	4.796296296296296
1	0.888349087	0.743958393	7.557183978	10.15807342	10.816653826391969	12.36931687685298	12.36931687685298	12.36931687685298	420.75	9.023915254	0.8804838499315056	308.3984214904177	0.732973075437713	513	-890.0	-505.20000000000016	9620463.0	3.4713544870139255	220.0	2.759235543179957	-294.0	141.22437673130193	-690.2631578947369	-686.0	-943.0	649.0	100.13333333333334	711.5758272276657	0.5343280619214383	259752501.0	0.10803324099722991	29876.930747922437	123.43455433455435	23710.80823434969	369.1262612255821	94.02617428497027	95.13186535686535	-0.012166072067781145	7.7263986013986	2.5223182150420507	29.81596045999455	0.24663041154145404	0.16902227512177667	0.9014291776046635	0.7989264667253575	-0.8094702159623105	0.9961062723380274	0.10912754761456606	11.087222499722499
1	0.652094542	0.365977382	3.367401734	9.201119799	9.486832980505138	6.708203932499369	9.486832980505138	9.486832980505138	100.125	6	0.7983835873050291	130.6073276531721	1.304442723127811	162	-801.5	-485.0	2745004.0	2.5849625007211543	204.0	1.6336798849219605	-465.0	118.44444444444446	-662.6666666666666	-701.5	-843.0	378.0	81.0	676.3879557374353	0.30699417550570335	74115108.0	0.16666666666666669	18373.555555555555	67.14583333333333	1186.7392939814815	1.3240740740740802	18.39236111111111	66.14583333333334	-0.6952917003646346	7.0625	0.448120312590144	7.864583333333333	0.17348710317460317	0.07369005598045919	0.8216587579935181	0.7153689566407501	-0.9814948805646329	0.9525156155566612	0.1039634443041973	8.322916666666666
1	0.68771466	0.412196179	3.739092275	9.071147352	9.0	6.708203932499369	9.486832980505138	9.486832980505138	121.5	6.238361014	0.8102999036086043	146.40498211114885	1.20497927663497	189	-825.2	-465.5999999999999	3456756.0	2.5216406363433164	147.0	3.0643727267968766	-318.0	137.0612244897959	-680.8571428571429	-732.0	-890.0	572.0	62.879999999999995	702.7249004512973	1.0350017607896418	93332412.0	0.18367346938775508	30255.836734693872	69.53333333333333	4964.919082754629	-4.3334490740740765	32.699305555555554	113.725	-0.5240675952084823	7.975	0.5584962500721151	18.94375	0.24977914650708763	0.16006995118978737	0.8707569372854153	0.7840300112371317	-0.879999999999999	0.861892050393798	0.07980793004077955	8.845833333333335
0	0.778904297	0.535771362	5.270695336	9.837583181	10.816653826391969	9.486832980505138	9.0	10.816653826391969	221.625	7.662535814	0.8344273363476324	212.24693795996126	0.9576849992553244	297	-858.0	-543.0	6402807.0	3.0271691184406153	136.5	2.8431471013487193	-465.0	106.57851239669422	-751.5454545454545	-821.0	-881.0	416.0	78.22222222222223	762.9373261522625	1.1044963202095925	172875789.0	0.14049586776859505	17252.79338842975	45.55604395604395	2291.156452958823	15.279569410181743	22.810823303680444	68.33882783882783	-0.5306746736988701	6.694505494505496	1.205742054583432	13.851951857666144	0.2168484344756969	0.13052026910669917	0.8552219268809864	0.7559932453700127	-0.8798097352444418	0.9776096837170348	0.19929577742870339	7.178571428571429
0	0.529956074	0.341874567	3.322323036	9.717959044	6.708203932499369	6.708203932499369	9.486832980505138	9.9498743710662	97.875	5.150091423	0.7873975501478799	130.4381353975	1.3327012556577267	162	-971.0	-475.5	3601043.0	2.5849625007211543	382.75	1.3989543666700937	-401.0	214.83333333333334	-741.1666666666666	-777.0	-981.0	580.0	177.25	774.7088700494744	0.24804973108751713	97228161.0	0.16666666666666669	50845.80555555555	131.25	16375.731481481482	-2.074074074074078	49.361111111111114	181.25	-0.7338292678375316	11.166666666666666	0.573120312590144	6.194444444444445	0.14872112226083992	0.06938244044901434	0.8019139807805618	0.7147186744812457	-0.9999999999999991	0.9611308761132233	0.1074654891390795	11.833333333333334
0	0.720666745	0.536140459	4.535573676	8.459674324	9.0	6.708203932499369	9.0	9.9498743710662	131.625	6.096605958	0.8858307431415468	141.2620914939941	1.073216269659974	189	-755.2	-532.0	3023296.0	2.807354922057602	103.0	2.386142819322678	-472.0	75.95918367346938	-650.2857142857143	-673.0	-775.0	303.0	43.6	657.1905572750027	0.5671608096766498	81628992.0	0.14285714285714285	9027.918367346936	32.13636363636363	428.81165824915826	4.006734006734012	11.542929292929294	42.803030303030305	-0.5288190055775752	5.621212121212121	0.5380268940049531	4.179292929292929	0.20564296814296815	0.10117866433288336	0.8267588955233521	0.7205621242987553	-0.9865417313197323	0.968495533314944	0.15541205199140065	6.128787878787879
0	0.764166456	0.67281766	6.44705972	9.582179696	10.816653826391969	9.486832980505138	9.486832980505138	10.816653826391969	249.75	7.322380298	0.8457791035639171	226.7588111836285	0.9079431879224364	324	-908.3	-396.8999999999999	6749182.0	3.2516291673878195	200.0	2.8136436407814034	-324.0	154.22222222222217	-724.8333333333334	-785.5	-956.0	632.0	73.75	749.9545541786738	0.9846371872741525	182227914.0	0.11111111111111112	37048.47222222222	107.14871794871796	12539.549692556979	-159.80245156695122	79.0095299145299	168.06153846153848	-0.26230634819168963	10.435897435897434	1.5833332512770855	36.66303418803419	0.1697537040612644	0.08856409655023495	0.8461614971095155	0.7506681926015106	-0.908692880424751	0.989784433363513	0.09897178833025734	11.155128205128204
1	0.519956027	0.43111441	5.46925918	12.68632886	13.416407864998739	9.486832980505138	9.486832980505138	13.74772708486752	295.875	6.596333155	0.8454941853763558	253.96800837348536	0.8583625124579142	378	-826.9	-312.99999999999994	5196653.0	3.1820058147602106	377.25	1.4607034301233863	-270.0	187.0612244897959	-574.0714285714286	-618.5	-845.0	575.0	149.6	609.253231423519	0.13440372838496206	140309631.0	0.12244897959183673	41631.494897959186	147.27234432234434	33695.31151177041	-260.8224576286097	116.9684736394558	161.24020146520147	-0.11951299329022648	10.361813186813187	1.8048785106875809	35.66635433019361	0.19641132299130398	0.1181059287948662	0.8193511584345441	0.7309785577898504	-0.8373398332371116	0.9830019083384165	0.058068677926314774	12.401236263736264
0	0.577350269	0	0	6.92820323	6.0	6.708203932499369	6.0	6.708203932499369	38.25	4	0.8364713914067075	65.6327586589555	1.7158891152668103	81	-721.6	-471.20000000000005	1095845.0	1.5849625007211552	156.5	1.4999999999999996	-449.0	114.44444444444446	-590.3333333333334	-560.0	-762.0	313.0	0.0	604.3853627170886	-0.33833244709788585	29587815.0	0.3333333333333333	16788.222222222226	49.666666666666664	0.0	0.0	0.0	86.0	-1.0	8.666666666666666	-3.203426503814917e-16	0.0	0.1164021164021164	0.01990950226244344	0.7259034277567719	0.6305747533817709	-1.0	0.9298734950321936	0.020514053254437867	8.0
0	0.774268368	0.216953917	2.268375258	10.45556257	9.486832980505138	9.486832980505138	9.486832980505138	9.9498743710662	96.75	8.095411362	0.6866047165236792	148.4378508677059	1.534241352637787	162	-873.0	-658.0	3691462.0	1.7924812503605767	154.75	1.7460746858663636	-605.0	94.33333333333333	-777.6666666666666	-802.0	-874.0	269.0	74.25	784.3746978751078	0.46721838744477195	99669474.0	0.33333333333333337	10478.22222222222	18.166666666666668	685.3541666666666	0.0	11.416666666666666	27.166666666666668	-0.679765130984643	4.5	0.6666666666666661	1.4166666666666667	0.28217893217893214	0.19197097953650077	0.8367916627004227	0.7318043884220354	-0.8333333333333329	0.9373593558573864	0.1929861111111111	4.583333333333333
0	0.692446674	0.50856788	4.154680041	8.169371687	6.708203932499369	6.708203932499369	9.486832980505138	9.486832980505138	101.25	5.656854249	0.8237130029508044	127.53759525655313	1.2596305704350927	162	-941.0	-629.5	3976859.0	2.5849625007211543	184.5	1.9009053487025949	-569.0	120.83333333333333	-802.1666666666666	-836.0	-980.0	411.0	78.5	814.1313366609428	0.42535303050875256	107375193.0	0.16666666666666669	19338.47222222222	70.6	2482.425	0.0	17.7	92.9	-0.6977228802487664	8.6	0.3999999999999996	3.3	0.14122405372405372	0.049623187206968164	0.8026924794103631	0.6955852667361672	-0.9999999999999994	0.9542440407236452	0.07605656624105599	9.05
1	0.670820393	0.670820393	5.656854249	8.432740427	9.486832980505138	6.708203932499369	9.486832980505138	9.9498743710662	174.375	5.656854249	0.9012757627448874	167.47471450776789	0.9604284702954431	243	-932.2	-557.4	4852806.0	3.169925001442309	267.0	1.512259812915383	-519.0	147.90123456790124	-717.1111111111111	-634.0	-965.0	446.0	125.42857142857143	734.3028439728847	-0.3248570966534016	131025762.0	0.1111111111111111	24952.32098765432	127.81025641025641	4500.73502962963	-38.34466096866094	39.85350427350428	89.04102564102564	-0.41570022967770714	8.005128205128205	1.063475879204846	11.161196581196581	0.17878997414958359	0.09233166059595596	0.8279593441575059	0.7289273922876348	-0.995072078882977	0.9795381937382212	0.14712099979597104	11.766666666666667
0	0.758029993	0.513946334	3.638543967	7.079618479	6.708203932499369	6.708203932499369	6.708203932499369	7.3484692283495345	79.875	5.366563146	0.8460087718030583	106.01887038505221	1.3273098013778055	135	-890.2	-665.4000000000001	3243504.0	1.9219280948873612	109.0	2.355503768424862	-601.0	93.2	-798.0	-853.0	-903.0	302.0	44.44444444444446	805.4196421741899	0.9215399767001032	87574608.0	0.28	11896.8	22.0	544.0	0.0	10.0	46.0	-0.5119047619047619	5.5	0.24999999999999958	1.0	0.282017982017982	0.18330276534040119	0.8248813092996459	0.7351810472472742	-0.8749999999999997	0.8288708992103266	0.06871527777777778	5.25
1	0.563241099	0.35119191	4.228064637	12.03918576	9.0	12.36931687685298	9.486832980505138	12.727922061357855	186.75	6.780964215	0.7600134709807712	207.89142432903265	1.11320709145399	270	-549.3	-156.5	1643864.0	3.1219280948873593	167.75	2.242068531403486	-143.0	122.8	-376.0	-385.5	-651.0	508.0	90.0	405.44592734420206	-0.0292475366650328	44384328.0	0.12000000000000002	23010.4	141.53333333333333	7510.141952630471	5.380894781144703	43.651035353535356	112.38939393939394	-0.4691690181751712	9.174242424242424	1.1447139178481516	15.278914141414141	0.14717853423067323	0.061837438488388005	0.8360869806649116	0.7262462452433708	-0.9575677231438732	0.9769374794073419	0.1000057803180241	12.414393939393939
1	0.848576827	0.57950049	5.817417254	10.03867529	9.486832980505138	9.486832980505138	10.816653826391969	11.224972160321824	286.875	8.518587225	0.8458186319923018	248.6959304348432	0.8669139187271223	378	-875.2	-699.8	8267347.0	3.0930692077718867	107.25	2.843166330132859	-572.0	68.63265306122449	-763.9285714285714	-746.0	-882.0	310.0	47.720000000000006	768.4561052618983	0.38038378010984547	223218369.0	0.14285714285714285	6937.923469387755	37.3040293040293	1257.1227505353147	21.437464507903254	21.007447235304372	22.385347985347984	-0.07466933517864777	3.7684981684981684	1.7642805589426034	6.0775396825396815	0.3301745232789189	0.24271096280093163	0.9104733899128739	0.8072749826478974	-0.890086117086356	0.9888837847904923	0.256747662853163	6.077106227106227
1	0.55601808	0.423296023	4.944069319	11.67993332	9.486832980505138	12.36931687685298	9.486832980505138	12.727922061357855	192.375	6.4942541	0.7858612141442042	205.07089405645542	1.0659955506508403	270	-693.4000000000001	-198.20000000000002	2545291.0	3.1219280948873593	236.5	1.9434189638296744	-164.0	168.7	-466.3	-470.5	-787.0	623.0	133.0	504.50877098421194	0.028070477367037824	68722857.0	0.12000000000000002	37093.41	207.41153846153844	8825.599513960111	49.830780626780616	44.757777777777775	128.82051282051282	-0.5210687521243823	9.715384615384615	0.9751396613116017	13.60931623931624	0.15930582991668965	0.07724551185154328	0.858738675426115	0.7479032556342169	-0.9484439045038761	0.9650096902620553	0.07705640456033362	14.779487179487178
0	0.585546012	0.509676161	6.51781985	12.78815912	13.416407864998739	9.486832980505138	9.486832980505138	13.74772708486752	367.875	7.488055571	0.8194890087914154	302.9757306540532	0.8235833656922955	459	-855.8	-587.4	9202035.0	3.4104172527605154	184.0	2.6070706420314855	-457.0	98.15916955017302	-726.7647058823529	-771.0	-871.0	414.0	71.31360946745562	735.7283306157159	0.6924906593883509	248454945.0	0.10726643598615918	13109.23875432526	48.298504273504264	3507.4018621194605	68.91795536232456	38.80684413580247	50.35705128205128	-0.13770876790017733	5.956623931623932	2.055830608295455	13.481139007597342	0.21854116408980667	0.11894720408583992	0.8723204526393163	0.7604614797963392	-0.8815437425500758	0.9964237141308729	0.12943551737727346	7.096688034188034
1	0.675722003	0.559218785	4.965522349	8.879391184	9.486832980505138	6.708203932499369	9.486832980505138	9.9498743710662	149.625	6	0.8456941336668551	161.16605745885778	1.0771332160993001	216	-813.0	-675.9	4563463.0	2.7499999999999973	60.75	3.367683586183371	-671.0	47.125	-752.375	-752.0	-897.0	226.0	27.888888888888875	755.2700675917191	-0.8960699395271143	123213501.0	0.15625	4364.734375	44.63888888888889	106.68604118441357	-5.017457561728389	5.700810185185186	14.631944444444443	-0.49570729571989275	3.1041666666666665	0.6530493056757477	3.191550925925926	0.3120039682539682	0.2202950493535142	0.8936723975450912	0.7826274772627326	-0.9924242424242409	0.9720354592276186	0.38295726122239016	6.767361111111111
0	0.647285638	0.602774597	10.37774283	17.21662274	18.973665961010276	15.0	15.297058540778355	22.045407685048602	913.5	11.14407264	0.7001200876823771	650.305290380585	0.711883185966705	1080	-917.4	-730.9	27906347.0	3.289822782008751	100.0	2.2664064049246626	-679.0	58.675	-832.325	-832.5	-952.0	273.0	44.15625	835.2596452600832	0.33681213460323556	753471369.0	0.11875000000000002	4893.769375000001	44.617406854802276	758.973588299443	3.639093463425609	18.443880535720794	15.359043265255405	0.08299742141181833	3.165662051270167	2.5958741742992975	5.217735420188044	0.3506981352803372	0.2601432588628299	0.9145526113714244	0.8088123151737026	-0.5533297577758675	0.9836261960124568	0.2801649841397502	6.613209767407971
0	1	0.5	3	6	6.708203932499369	6.708203932499369	6.708203932499369	6.708203932499369	59.625	6	0.8468924638229604	87.15148353045642	1.4616601011397303	108	-782.4	-526.2	1840606.0	1.4999999999999991	96.0	2.083296079326365	-456.0	104.75	-665.5	-693.5	-819.0	363.0	3.5	678.3446763998373	0.6098635215290189	49696362.0	0.375	17261.25	40.5	0.0	0.0	0.0	68.0	-0.6666666666666666	7.0	-3.203426503814917e-16	0.0	0.26666666666666666	0.18439824382624928	0.8008383400866285	0.7112068965517242	-0.8333333333333334	0.7748945791934947	0.018298899806836313	7.0
0	0.62701245	0.457542992	3.959358614	8.653522587	9.0	6.708203932499369	9.486832980505138	9.486832980505138	101.25	5.4258664	0.8237130029508044	127.53759525655313	1.2596305704350927	162	-930.5	-660.5	3729256.0	2.2516291673878213	179.25	1.7008692690891127	-651.0	100.33333333333333	-780.0	-749.0	-964.0	313.0	65.75	788.3797731212202	-0.46830790196502914	100689912.0	0.2222222222222222	13142.666666666668	66.18518518518518	1162.3307613168718	-50.82304526748963	10.820987654320987	39.37037037037037	-0.7616003097212449	5.37037037037037	0.39832916674679464	0.5987654320987654	0.23187491520824854	0.13192154474992251	0.8363849499983691	0.7300460884336013	-0.9345016135262603	0.9405052423858105	0.1537607167352538	8.314814814814815
1	0.72634382	0.509183315	4.944303758	9.71026272	9.486832980505138	9.486832980505138	9.486832980505138	9.9498743710662	195.75	7.052989313	0.8335979762513213	195.5818966473887	0.9991412344694187	270	-893.3000000000001	-570.6999999999999	5237070.0	2.9219280948873596	221.0	1.4033228771679291	-550.0	122.0	-712.0	-713.0	-896.0	346.0	109.25	723.676032489677	-0.13370610365051808	141400890.0	0.14	16763.0	81.65555555555555	3842.292315567129	-114.36056867283948	38.88034722222222	46.701388888888886	-0.1785464495424912	5.393055555555556	1.1758457441986794	9.016458333333334	0.2856884203759204	0.20301993691884135	0.8584102370861991	0.7657410689840664	-0.9294689142919066	0.9793671563758006	0.20551970537932462	8.838194444444444
1	0.692446674	0.50856788	4.154680041	8.169371687	6.708203932499369	9.486832980505138	6.708203932499369	9.486832980505138	101.25	5.656854249	0.8237130029508044	127.53759525655313	1.2596305704350927	162	-821.0	-631.5	3436913.0	2.2516291673878213	89.75	2.6751280634297694	-569.0	79.77777777777779	-751.1666666666666	-801.0	-831.0	262.0	41.375	756.8479591921573	1.104790330475394	92796651.0	0.22222222222222227	8567.472222222224	16.85	374.2125	0.0	10.35	35.4	-0.703954858683711	4.9	0.3999999999999996	6.35	0.2725432900432901	0.18787871105927226	0.8341219431951373	0.7387421934416819	-0.9666666666666662	0.9465502843730352	0.24355056881950823	4.55
1	0.62106862	0.544221267	7.468318876	13.72294565	15.0	13.416407864998739	12.0	15.0	460.125	8.522890923	0.7731713959455194	372.7854038492484	0.8101828934512325	567	-861.0	-665.0	12701753.0	3.236857303422071	111.0	2.376236180188694	-595.0	73.83219954648526	-772.9047619047619	-790.0	-892.0	297.0	54.59515570934258	777.7180600657161	0.6380610176680539	342947331.0	0.1111111111111111	7463.609977324262	40.52728937728937	1687.5331490452313	40.31816035486292	25.17844873490707	30.38788156288156	-0.10024903578918964	4.731043956043956	2.3048260761142285	7.047035038374323	0.24534116643091	0.13906379017372253	0.8658446436685914	0.7516090877237345	-0.740838654875521	0.9926624995892895	0.1548898520446322	6.433226495726496
0	1	1	6	6	6.708203932499369	6.708203932499369	6.708203932499369	7.3484692283495345	153.0	6	0.9478140809945298	145.95598963626696	0.9539607165769083	216	-681.1	-398.1	2371821.0	2.7499999999999973	214.75	1.4476780940754719	-375.0	106.09375	-531.875	-496.5	-686.0	311.0	89.77777777777779	544.4975895263449	-0.19232004902569064	64039167.0	0.15625	13586.609375	42.42307692307692	2303.7689302884614	-3.1802884615384617	27.83173076923077	62.90384615384615	-0.3493322876989226	6.75	0.9230769230769224	2.0625	0.2117657449388219	0.12999796022733823	0.7922875239230529	0.7041835940011361	-0.9603729603729588	0.968813227567324	0.19310765662227902	7.125
0	0.855655498	0.627945429	6.285579456	10.0097543	9.486832980505138	10.816653826391969	10.816653826391969	11.224972160321824	295.875	8.564901297	0.8454941853763558	253.96800837348536	0.8583625124579142	378	-930.1999999999999	-586.9	8430903.0	3.23592635062903	262.0	1.440585881428501	-555.0	133.71428571428572	-762.5	-720.0	-983.0	428.0	108.0	776.0202040816058	-0.08421750971137323	227634381.0	0.11224489795918366	20801.107142857138	139.34908424908426	5819.743810899535	-117.74339115853908	44.98868960404674	67.29084249084248	-0.235251941371921	6.489743589743591	1.8597616152179066	18.2102442002442	0.23804774603194934	0.15621059481897198	0.8577277376039022	0.7649379561063635	-0.86865928082046	0.9890550083367428	0.22904716019696725	11.95540293040293
1	0.548466444	0.384426457	8.020413212	20.86332266	21.213203435596427	16.15549442140351	21.0	21.42428528562855	826.875	11.44283238	0.6948398531522875	613.1395239488304	0.7415141635057662	945	-905.0	-519.3999999999999	18706734.0	4.136286231168861	220.5	3.2637777416127944	-253.0	133.134693877551	-712.2857142857143	-737.0	-984.0	731.0	92.00274348422496	731.0801011419435	0.6603695215314267	505081818.0	0.06448979591836734	27127.175510204088	159.2846230785194	21278.10657464577	345.16606316828813	81.8966300188713	86.97518391586117	-0.02876746673160026	7.735926916821565	3.0372202218869897	24.62426671642606	0.19573735398339792	0.10668964038901096	0.9202369464017525	0.8095941761123423	-0.8082364280117139	0.9987248051190941	0.11026664378859091	12.637237903772187
1	0.903873497	0.696729109	5.42324098	7.783858765	9.486832980505138	9.486832980505138	9.0	9.486832980505138	146.25	7.03562364	0.8151319276338204	164.6847823303587	1.1260497937118543	216	-860.5999999999999	-671.4	4729771.0	2.499999999999998	152.75	1.518657606531271	-663.0	72.625	-764.625	-753.5	-890.0	227.0	59.0	768.9092111556474	-0.19567456854996082	127703817.0	0.1875	6569.984375	36.0	298.60416666666663	-0.27350427350426876	8.621794871794872	21.576923076923077	-0.430272506996092	3.8589743589743586	0.7503759617048815	2.2286324786324787	0.3047873422873423	0.20643314279447156	0.8493715815754749	0.7464420992641998	-0.7748452565740513	0.8691890087691304	0.21334206688373356	6.057692307692307
0	0.732922408	0.617501258	5.40414596	8.751635551	9.0	9.486832980505138	9.486832980505138	9.486832980505138	121.5	6.414269806	0.779826603817533	152.12605252467296	1.2520662759232342	189	-793.8	-406.0	2808298.0	2.521640636343317	254.5	1.6077851404352832	-403.0	134.0	-614.0	-610.0	-828.0	425.0	102.47999999999999	633.3920022951257	0.13802725628267246	75824046.0	0.18367346938775508	24189.428571428572	109.63636363636364	732.5881734006739	35.82491582491587	10.58838383838384	76.80303030303031	-0.8676487758381621	7.56060606060606	0.4168147727928319	6.164141414141414	0.17970825470825472	0.08181150014739887	0.8333330782379673	0.7257097982999237	-0.9161073807639099	0.9385721974124256	0.061124687776118576	10.856060606060607
1	0.608127055	0.51763809	4.777351302	9.229134008	9.486832980505138	9.486832980505138	6.708203932499369	9.9498743710662	153.0	5.61248608	0.869330845824193	159.1329041725067	1.0400843409967757	216	-812.2	-450.40000000000003	3244199.0	2.7499999999999973	135.0	1.9812918225575966	-449.0	104.59375	-622.875	-605.0	-836.0	387.0	74.0	636.8083502907291	-0.27018660016857815	87593373.0	0.15625	17551.609374999996	93.7986111111111	1108.4875458140432	-54.58323688271605	14.256365740740739	82.59027777777777	-0.5619446075936777	7.493055555555556	0.7366541669070514	7.298032407407407	0.24434850960586252	0.1743167020112003	0.8131455334807226	0.7265260134615895	-0.8597439239299304	0.8827852991511619	0.1634371074175555	10.190972222222221
1	0.806796835	0.475042883	7.34751035	15.46704647	16.15549442140351	16.15549442140351	16.15549442140351	17.74823934929885	861.75	12.47876413	0.8063677224756595	543.0900554686106	0.630217644872191	999	-920.0	-655.2	23726156.0	3.7159094486332678	151.0	2.3802364535054794	-536.0	90.44265887509131	-793.6216216216217	-811.0	-959.0	423.0	69.16888888888889	800.7792826112944	0.42612720655514513	640606212.0	0.09569028487947408	11412.181154127102	70.4051490290419	4040.021602332687	40.5643687329433	41.50410581020306	37.13724009512271	0.05787805867410457	4.967064668031151	3.0149688153979537	12.155168183059233	0.26040273382046353	0.1636452181537918	0.9094265070195985	0.8012472627289131	-0.6789131920811277	0.9957848121985654	0.19014276616212072	8.311024263310909
1	0.777641387	0.381421955	4.108199778	10.77074804	9.486832980505138	10.816653826391969	9.486832980505138	11.224972160321824	190.125	8.375779445	0.7591686832520964	210.62277221430736	1.1078120826525042	270	-783.8000000000001	-541.4	4428993.0	2.4464393446710133	189.25	1.4597673047462252	-527.0	87.96	-658.3	-635.0	-791.0	264.0	76.90625	665.5067993642139	-0.07439113367143714	119582811.0	0.2	9540.41	44.6	949.679933449074	-19.570717592592576	19.528472222222224	41.641666666666666	-0.3297049714035628	5.475	1.41699250014423	8.197916666666666	0.28367845117845114	0.1900288381640641	0.7804773656266575	0.7002437123634878	-0.7043515531624489	0.9389407310694032	0.06443938964474678	7.029166666666666
1	0.67149602	0.507953213	5.827768269	11.47304145	12.36931687685298	9.486832980505138	12.36931687685298	12.727922061357855	265.5	7.70410167	0.7997040510139307	249.8031125744638	0.9408780134631405	351	-787.8	-576.4	5828134.0	2.9312089489103204	109.0	2.137445206122956	-567.0	65.31360946745562	-665.0769230769231	-643.0	-808.0	241.0	40.96296296296296	669.5655307735009	-0.5882480951941854	157359618.0	0.1597633136094675	5990.686390532545	52.860256410256405	445.43756438746453	-19.29713960113961	10.567264957264957	21.951282051282053	-0.23596929472475153	3.805128205128205	1.5713509524949278	4.355897435897436	0.3299133736633736	0.23024813909363187	0.8692168200020423	0.767863253678924	-0.7441779537682542	0.9556168015198373	0.16057091134174464	7.424358974358975
1	0.785941333	0.616971479	7.600190742	12.31854471	12.36931687685298	12.36931687685298	12.36931687685298	14.696938456699069	510.75	9.681653442	0.8227337443305734	375.57533602665785	0.7353408439092665	621	-904.2	-356.19999999999993	11496563.0	3.882045108136857	318.0	1.98241302343853	-289.0	178.18147448015125	-677.6086956521739	-747.0	-934.0	645.0	130.94809688581313	707.0011069421258	0.519776116329521	310407201.0	0.07372400756143667	40697.02079395085	161.03823676323677	51159.55688540261	934.9679226734776	148.0139900286302	123.7985986235986	0.08071013659607894	9.06489343989344	2.817378422782785	38.523112161107285	0.17377527560960088	0.08977086881435123	0.8771564763736509	0.7712679559925388	-0.8383686522246206	0.9984502259989725	0.12145281414796648	12.41914613164613
0	0.449900949	0.346757965	4.242640687	12.23516433	9.486832980505138	6.708203932499369	10.816653826391969	11.224972160321824	138.375	5.504612046	0.7439972565281944	173.89397952021557	1.2566863921966798	216	-834.7	-683.7	4642094.0	2.499999999999998	73.75	3.2766107730971057	-669.0	57.3125	-758.25	-739.0	-918.0	249.0	31.0	761.7491384963951	-0.9939193607692027	125336538.0	0.1875	5318.6875	50.74999999999999	340.0096289866255	15.254501028806589	9.351080246913579	21.26851851851852	-0.34162253459562253	3.638888888888889	0.7966583334935896	2.2831790123456788	0.3461466517022072	0.2599532782068259	0.8746399520349515	0.7785449348680342	-0.7967316395223104	0.8532676844657525	0.2543140122990211	7.162037037037036
0	0.577350269	0	0	6.92820323	6.708203932499369	6.0	6.0	6.708203932499369	38.25	4	0.8364713914067077	65.63275865895548	1.7158891152668099	81	-619.2	-571.2	1062696.0	1.5849625007211552	30.0	1.5000000000000009	-566.0	20.888888888888875	-594.6666666666666	-592.0	-626.0	60.0	0.0	595.1739241599887	-0.1615387246973873	28692792.0	0.3333333333333333	603.5555555555557	6.333333333333333	0.0	0.0	0.0	4.666666666666667	-0.9999999999999997	2.0	-3.203426503814917e-16	0.0	0.3611111111111111	0.26666666666666666	0.7937254901960783	0.6793650793650793	-1.0	0.9298734950321936	0.4537037037037037	2.6666666666666665
0	0.903421347	0.627824312	9.150960987	14.5756716	16.15549442140351	17.4928556845359	15.297058540778355	17.74823934929885	927.0	13.16797286	0.752695570601273	610.8265704432695	0.658928339205253	1053	-897.6	-430.2	19857042.0	4.233618885307014	227.5	2.417090752205336	-350.0	134.91518737672584	-694.3076923076923	-705.0	-1034.0	684.0	97.46514047866806	713.5509253563638	0.2206403782730624	536140134.0	0.05851413543721236	27091.75147928993	249.64717128811904	15659.063092473954	69.06210996877894	76.8185455121895	93.36479762559341	-0.10521747537864715	7.916604811893027	3.3647386005312465	29.083160698443542	0.1877228937035554	0.09483808353174053	0.9117633116930342	0.8021760464015653	-0.7451100933386873	0.9984596639835048	0.09677014006737604	15.9093670977524
1	0.667604817	0.271232891	4.432716271	16.34284198	12.36931687685298	16.15549442140351	9.486832980505138	16.431676725154983	373.5	10.91056004	0.6833601915597268	367.02432850153946	0.982662191436518	486	-840.1	-226.6	6980099.0	3.794653473544336	227.75	2.2505231066207383	-153.0	177.8456790123457	-580.9444444444445	-605.0	-924.0	771.0	123.89795918367346	622.7224725170738	0.4977278920293107	188462673.0	0.08024691358024691	50286.830246913574	257.63437950937947	62019.636486787436	70.270187258796	161.610955931194	144.14819624819623	-0.00416038809802266	9.856493506493505	2.164666046762518	43.616579571222424	0.16228961377243872	0.07962857775366709	0.8874936814324269	0.7790626448761688	-0.9034954082011862	0.9917092384620826	0.10518532143505194	15.727561327561329
1	0.761522143	0.63903628	5.3825764	8.42295902	9.486832980505138	6.708203932499369	9.486832980505138	9.486832980505138	130.5	6.414269806	0.7839249738673068	158.7145097927929	1.2162031401746582	189	-757.0	-203.6	2463668.0	2.5216406363433164	326.0	1.8171940762172603	-161.0	200.28571428571428	-546.0	-676.0	-781.0	620.0	150.4	593.2559072007386	0.716288102569964	66519036.0	0.18367346938775508	53836.571428571435	94.83333333333333	26057.604166666668	0.0	82.41666666666667	213.08333333333334	-0.38864898737366377	12.083333333333334	0.4999999999999995	14.75	0.18588750364708603	0.11315639714264214	0.7994112389894209	0.7164970518837378	-0.916666666666666	0.8828472192271585	0.03472918043992015	10.875
1	0.812925557	0.683188928	8.549125946	12.51356045	13.416407864998739	13.416407864998739	12.36931687685298	13.74772708486752	554.625	10.1725931	0.7887401467296465	413.8882895322181	0.7462488880454687	675	-775.4	-205.59999999999997	7574321.0	4.05366068968818	284.0	3.187262828810233	79.0	181.90399999999997	-499.8	-558.0	-821.0	900.0	115.59556786703601	550.4296866994003	0.8336769999697783	204506667.0	0.0656	53172.79999999998	205.72517205017203	66081.36632634321	844.3372655184169	143.5778448350391	147.15408757908762	-0.06900498131241865	9.8729908979909	3.0221313650587396	45.1655193931249	0.17270343029111812	0.09179033156386787	0.9146749773840637	0.8060178187576598	-0.8514224483860863	0.9988442911653597	0.08894323241175583	14.296424408924407
1	0.79494059	0.717481559	7.775175567	10.83676015	12.36931687685298	12.36931687685298	12.0	12.727922061357855	416.25	8.61458051	0.8441057133847305	319.391569842584	0.7673070746968984	513	-892.1999999999999	-268.8	8054207.0	3.681880802803399	262.5	2.677571457169575	-76.0	181.52354570637118	-608.578947368421	-661.0	-926.0	850.0	119.7777777777778	651.0803572362995	0.6514606162228831	217463589.0	0.0858725761772853	53537.296398891966	229.4941724941725	61086.51666697083	588.1430564743417	141.0159978284302	184.43302530802532	-0.15939565003856865	10.80663503163503	2.604367797781552	56.61727373546367	0.1867036685375634	0.11797720957820092	0.8880865436974733	0.7877822662676268	-0.8406087008398164	0.9976345179742416	0.14970501028250066	15.416243478743478
0	0.805054492	0.533520969	5.710719933	10.70383408	9.486832980505138	12.36931687685298	12.36931687685298	12.727922061357855	319.5	8.617169707	0.8410400840724676	268.72908372119434	0.8410925938065551	405	-830.8	-601.0	7274471.0	3.189898095464285	123.5	2.7837838688490395	-545.0	78.44444444444447	-689.6666666666666	-657.0	-894.0	349.0	48.776859504132226	696.3940934078443	-0.7454512817804327	196410717.0	0.12000000000000002	9324.622222222222	87.99600122100122	1077.8421466089403	-47.351316183249864	20.54867128902843	29.598290598290603	-0.08576424344822155	4.294627594627594	1.8162906058068649	8.931676066437971	0.2918267599311555	0.19600424280207746	0.9025790433508702	0.7984017050728632	-0.896664726404594	0.9956895865358552	0.2254001459120314	9.481043956043955
1	0.76090676	0.709270033	8.428145872	11.882845	15.297058540778355	10.816653826391969	12.36931687685298	15.297058540778355	527.625	9.04173709	0.8381556886112328	376.7411024584129	0.7140319402196881	621	-873.0	-507.0	11411826.0	3.8820451081368574	201.0	2.8031688642148196	-309.0	126.70699432892248	-685.7391304347826	-693.0	-959.0	650.0	78.17993079584775	704.3907635865812	0.3898703571917027	308119302.0	0.07372400756143668	25928.192816635164	172.82828282828282	15558.106995419195	127.72315650937117	77.28318652197173	78.62803030303029	0.0016088004758208847	7.260814185814185	2.6917460187260147	24.10649683119109	0.1963216821028978	0.10182197417519351	0.9145021113710287	0.8041516670236729	-0.8495608696671411	0.9986578589247219	0.11237089181200424	13.107316294816295
1	0.858727136	0.813091767	8.243066855	10.13792931	10.816653826391969	10.816653826391969	10.816653826391969	11.224972160321824	433.125	8.705715001	0.8740234043578811	316.74023182567885	0.7312905785297058	513	-834.4	-503.40000000000003	9770331.0	3.471354487013926	130.5	3.196775883658919	-397.0	95.32409972299169	-705.8421052631579	-708.0	-921.0	524.0	63.93777777777778	717.0968884107789	0.7702972195828758	263798937.0	0.09695290858725761	16014.869806094184	100.77308524808525	6869.014115578087	31.695471682394665	52.09358915885702	72.08310855810855	-0.16838349323821897	6.904337329337329	2.3491508887588592	23.4245883832978	0.2039590848080752	0.10933591514682744	0.8895359836421858	0.7818123715567784	-0.8419675230604263	0.9973443426842281	0.13809317747639163	10.247481684981684
0	0.951926299	0.599370935	5.037120507	8.404011958	9.486832980505138	9.486832980505138	9.486832980505138	9.9498743710662	171.0	8	0.8155410500308711	182.6847823303587	1.0683320604114543	243	-833.8	-657.0	4928163.0	2.419381945646369	40.0	2.8902681184500802	-601.0	55.876543209876544	-735.8888888888889	-735.0	-889.0	288.0	30.816326530612237	739.9822069932943	-0.33689735930623443	133060401.0	0.20987654320987653	6041.209876543211	45.61805555555555	367.3942660108025	3.092978395061736	12.369212962962962	30.083333333333332	-0.21166902674259655	4.5	0.9586048612313031	2.0266203703703702	0.28223379629629625	0.17723293080550181	0.8561611872940754	0.7523398323762605	-0.8265628393810839	0.9274912643527099	0.13709349207173432	7.013888888888888
0	0.881264158	0.596899372	5.424175437	9.087252717	9.486832980505138	9.486832980505138	9.486832980505138	9.9498743710662	223.875	8.008270119	0.8476694233768284	210.34297199509757	0.939555430463864	297	-840.0	-671.0	6248419.0	2.8453509366224337	91.5	2.573294628593614	-601.0	60.743801652892564	-749.7272727272727	-739.0	-889.0	288.0	42.59259259259261	753.6830175273229	0.016142447820001318	168707313.0	0.15702479338842973	5947.107438016529	40.57179487179488	349.99296207264956	2.6914173789173934	11.428846153846155	25.843589743589742	-0.325785546265189	4.1641025641025635	1.2432136998286134	4.545	0.28555809930809933	0.1858401925790174	0.8715412064134355	0.7652644118050996	-0.888880520668191	0.9765007584591945	0.21449876998235584	6.583333333333333
1	0.934752079	0.864311095	8.585747153	9.933630615	10.816653826391969	12.36931687685298	10.816653826391969	12.727922061357855	472.5	9.285481868	0.8684527821124981	337.80996422229805	0.7149417232217948	567	-917.0	-669.0	12875753.0	3.558518613048902	163.0	1.9604363537088754	-620.0	88.97959183673471	-776.5238095238095	-741.0	-972.0	352.0	71.2871972318339	783.0268802781263	-0.4142796936486627	347645331.0	0.09297052154195011	10141.868480725625	73.21961286576672	1468.2528979739811	-20.950455384333377	23.58497738098418	31.051902584594888	-0.15648795221692124	4.66611871034948	2.401515647029044	8.182624772430911	0.27641999443219056	0.1836163700467803	0.8911902786186151	0.7812059320380909	-0.7675912498953501	0.9943832792958793	0.19596472941357046	8.64497628439936
1	0.792404542	0.711758166	8.384009545	11.7792952	12.36931687685298	12.36931687685298	13.416407864998739	13.74772708486752	526.5	9.333967016	0.8415051955749434	374.7079491720616	0.7116960098234788	621	-738.8	-470.3999999999999	8224912.0	3.2618423904633627	115.5	4.001760022376771	-230.0	101.66351606805293	-580.0869565217391	-570.0	-894.0	664.0	52.42906574394463	598.0007270607766	0.4839742130021194	222072624.0	0.13043478260869565	21103.99243856332	199.39211216134296	8770.402579244068	41.73455305550528	52.063208158716925	56.32508239623624	-0.01640068152207556	5.480429186198417	2.6726872239036408	24.03159843893288	0.30137024623912734	0.2198194590657396	0.9387132636096217	0.8495123314438605	-0.636342990441163	0.984094403200718	0.2197582906248582	14.130747777863162
1	0.529956074	0.341874567	3.322323036	9.717959044	9.486832980505138	6.708203932499369	6.708203932499369	9.9498743710662	97.875	5.150091423	0.7873975501478799	130.4381353975	1.3327012556577267	162	-863.5	-592.5	3256715.0	2.2516291673878213	185.0	1.6177076732061435	-589.0	94.16666666666667	-728.1666666666666	-728.5	-892.0	303.0	65.5	736.7400038910154	-0.07260292587909124	87931305.0	0.2222222222222222	12559.13888888889	64.20833333333333	875.640625	2.500000000000006	13.4375	55.166666666666664	-0.7164103032435172	6.583333333333333	0.573120312590144	5.131944444444445	0.20709585553335552	0.11479869146137496	0.7846086569306978	0.6859259486276077	-0.9814948805646326	0.9581300111755559	0.08421532501889645	8.5
1	0.803382801	0.777282102	8.386407909	10.78940051	12.36931687685298	10.816653826391969	12.36931687685298	12.727922061357855	478.125	8.668018807	0.9031773879698727	327.3949956665008	0.6847477033547729	567	-878.0	-357.0	8829983.0	3.880179922675733	239.0	4.273112981451714	113.0	180.41269841269838	-600.3333333333334	-613.0	-942.0	1055.0	119.78546712802766	648.4407304853551	1.016250038625252	238409541.0	0.07482993197278912	60075.26984126985	239.68063346909503	88568.87498356475	1426.2721047482614	161.9611351402593	223.75123551662017	-0.1368684424699484	11.70816619278158	2.80838851069289	81.27239770933107	0.17787311659387817	0.10408193133459273	0.9079023031993645	0.8070180956674246	-0.8585690874131393	0.9985200772294838	0.09630124649646929	15.926719647873494
0	0.661126178	0.657034524	7.786628214	11.85117057	12.36931687685298	9.486832980505138	12.36931687685298	12.727922061357855	416.25	7.835119099	0.8418195440696558	320.25895669717954	0.7693908869601911	513	-855.8	-525.4000000000001	8952905.0	3.4316235658474277	133.5	3.213133905436984	-352.0	102.04986149584487	-674.0526315789474	-689.0	-881.0	529.0	66.7911111111111	686.4441174019845	0.514563666069765	241728435.0	0.10249307479224376	16858.576177285315	108.04639249639247	8380.800996410817	40.99767819824115	53.806023355752785	57.757881007881004	-0.013099221029439303	6.133460983460983	2.095722713560199	18.495589824237012	0.22908854147013044	0.13342547667386256	0.9081030979404343	0.8002594802321767	-0.835845390559957	0.9968709211777524	0.14634941373791388	10.432303807303809
1	0.652842703	0.57469281	5.516615816	9.5992428	6.708203932499369	9.486832980505138	9.486832980505138	9.9498743710662	226.125	6.266795614	0.9056083476200779	198.20263656912573	0.8765180168894449	297	-846.0	-525.0	4843083.0	3.4594316186372938	173.0	4.35505685085172	-121.0	139.53719008264463	-632.0909090909091	-649.0	-936.0	815.0	78.79012345679013	663.5361879560697	1.0502271864484773	130763241.0	0.09090909090909091	40741.35537190083	181.25732600732596	28148.433489994357	614.0643924626012	100.79500741322171	111.84926739926739	-0.0745399105103164	7.802014652014652	1.4425936662780643	28.26740755276469	0.20438741385180492	0.11605473991756442	0.9272941236639969	0.8336349166494881	-0.9902429282519576	0.9907215764531723	0.1937107923510809	13.458150183150185
0	0.866025404	0.577350269	4	6.92820323	6.708203932499369	6.708203932499369	6.708203932499369	7.3484692283495345	105.75	6	0.8877653071842394	121.81652484302903	1.1519293129364447	162	-806.5	-671.0	3362012.0	1.9182958340544882	85.5	1.8007419244690477	-651.0	50.22222222222221	-746.3333333333334	-761.5	-811.0	160.0	31.5	748.5554978312118	0.5084700857082934	90774324.0	0.2777777777777778	3321.8888888888896	10.533333333333333	73.77916666666667	-0.5999999999999999	4.716666666666667	13.933333333333334	-0.3461610285139696	3.1666666666666665	0.4584962500721151	0.7388888888888889	0.3559920634920635	0.250119440707676	0.807497669898221	0.7174808987308987	-0.8319135980923784	0.8503047641277917	0.13867129629629632	3.5
0	0.886712101	0.709551767	7.155733139	10.08486409	10.816653826391969	12.36931687685298	10.816653826391969	12.36931687685298	344.25	8.942371023	0.8266589093352957	287.3472684517484	0.8347052097363787	432	-915.0	-644.5	9558963.0	3.030639062229563	164.5	5.2832451666242335	-322.0	107.8515625	-758.6875	-791.0	-972.0	650.0	62.23611111111111	772.9393168289474	1.3343520446853623	258092001.0	0.1328125	21828.46484375	95.9665750915751	19425.654749407622	595.5904697802197	81.19644230769231	96.71446886446886	-0.15956243434742626	7.575457875457876	2.09542739552263	37.71085273853131	0.22444001206363845	0.13128941981709671	0.9036780060965217	0.8036777243012649	-0.7263209396941566	0.9821848818991069	0.0893776333148851	9.907692307692308
1	0.74060386	0.560044711	6.441905795	11.50248484	10.816653826391969	10.816653826391969	9.486832980505138	13.74772708486752	339.75	8.518784672	0.8010717076073752	293.9357257198682	0.8651529822512676	432	-905.5	-709.5	10211839.0	3.030639062229563	108.25	4.739940540096117	-509.0	72.5625	-792.6875	-794.5	-933.0	424.0	42.73611111111111	798.8992035920427	1.131671717867781	275719653.0	0.1328125	9886.46484375	45.414743589743594	1458.6299870624073	26.053997614323496	18.38174723094366	22.237087912087908	-0.13718867807304702	3.4933150183150183	1.770649296750963	8.412170220652364	0.34650693018824885	0.25351087066839906	0.9455996155746487	0.8528897466217364	-0.790896728704986	0.984034218015664	0.25549390625098733	6.741529304029304
1	0.670891789	0.51564951	4.611618611	8.943320065	6.708203932499369	9.486832980505138	9.486832980505138	9.9498743710662	153.0	6	0.8740952832123312	158.26551731791096	1.0344151458686992	216	-773.6	-373.90000000000003	3228692.0	2.9999999999999973	183.25	2.969873214838796	-208.0	147.1875	-606.25	-647.5	-866.0	658.0	82.33333333333333	635.2845819001119	0.8356785262022923	87174684.0	0.125	36047.4375	134.71527777777777	8026.2156635802485	118.61111111111114	43.36574074074074	118.27777777777777	-0.6386549377015617	8.652777777777777	0.6672097224626069	21.69212962962963	0.16925146782683545	0.07874821812249337	0.884908406830245	0.7806127784194294	-0.9924242424242409	0.9629399971451343	0.12562309852272863	12.083333333333334
1	0.774720305	0.604859761	6.198179213	10.24729964	10.816653826391969	9.486832980505138	9.486832980505138	11.224972160321824	297.0	7.938791098	0.8580068338296443	250.89827597686644	0.8447753399894493	378	-759.4000000000001	-149.79999999999993	5073036.0	3.3787834934861722	247.25	2.359393687288301	-101.0	195.1632653061224	-552.4285714285714	-645.5	-892.0	791.0	123.44000000000001	601.9632167215156	0.767014677219178	136971972.0	0.10204081632653061	57182.387755102034	215.09249084249083	69162.32029106692	1052.7629749224939	166.2358903497296	214.48031135531133	-0.11073409799118003	11.676282051282053	1.9024744173587207	61.10304105616606	0.16690104844289183	0.08814359152025816	0.8565961817310395	0.7617632705035718	-0.9141554993852516	0.9956407271836429	0.08410385782280774	14.86973443223443
0	0.869561448	0.803325855	8.024523743	9.989126698	9.486832980505138	12.36931687685298	10.816653826391969	12.727922061357855	343.125	8.68615948	0.7966149014106727	297.53446045973897	0.8671313966039751	432	-885.5	-447.5	7872852.0	3.4528195311147787	201.0	2.001793910078248	-400.0	134.3125	-683.5	-718.0	-910.0	510.0	96.7361111111111	701.4650739701871	0.331433582816098	212567004.0	0.1015625	24880.999999999996	111.10934065934065	8292.763177724893	88.77240404965423	57.23560308738881	89.15805860805861	-0.2340797132354165	7.886385836385837	2.063591795231624	23.77586221098126	0.17845692078630193	0.08359708047931264	0.8669059752642874	0.7574022317695989	-0.8698388393887652	0.9959457885500558	0.0893802006514026	10.7746336996337
0	0.586977173	0.402467562	5.694185849	14.14818581	9.486832980505138	15.0	12.36931687685298	16.431676725154983	410.625	8.30466211	0.8167334263330702	327.11519544729117	0.7966275688214093	513	-684.2	-345.20000000000005	5846052.0	3.681880802803399	232.0	2.3958333616510092	-233.0	133.05817174515235	-531.8947368421053	-541.0	-864.0	631.0	97.22666666666667	554.6953644735289	-0.054198718442433104	157843404.0	0.0858725761772853	24774.936288088644	226.36525974025972	10408.323714762211	91.46399940644967	63.329877336768575	61.59199966699967	0.020339141643700324	6.506235431235431	2.293736767334448	17.255088035161087	0.208443782201238	0.11276014498338965	0.9253987241211511	0.813331171841458	-0.8853567776866643	0.9979570806294853	0.12927903145783645	15.00794622044622
1	0.577350269	0	0	6.92820323	6.0	6.0	6.708203932499369	6.708203932499369	38.25	4	0.8364713914067075	65.6327586589555	1.7158891152668103	81	-851.6	-571.5999999999999	1688294.0	1.5849625007211552	175.0	1.4999999999999993	-505.0	151.7777777777778	-732.6666666666666	-838.0	-855.0	350.0	0.0	750.1764236942312	0.7012084002012224	45583938.0	0.3333333333333333	25964.222222222223	15.666666666666666	0.0	0.0	0.0	122.0	-0.9999999999999997	9.333333333333334	-3.203426503814917e-16	0.0	0.2126984126984127	0.17031949835771873	0.7003610054374357	0.6634852216748768	-1.0	0.9298734950321936	0.3370064001932134	6.0
1	0.866025404	0.577350269	4	6.92820323	6.708203932499369	6.708203932499369	6.708203932499369	7.3484692283495345	105.75	6	0.8877653071842394	121.81652484302903	1.1519293129364447	162	-769.0	-311.5	2218472.0	2.5849625007211543	297.0	1.5798803952987088	-299.0	176.11111111111111	-575.6666666666666	-646.5	-821.0	522.0	129.75	608.0668822862608	0.4173409422585166	59898744.0	0.16666666666666669	38353.222222222226	91.93333333333332	9246.553240740745	210.40740740740767	25.672222222222224	170.8	-0.7855043139326818	11.3	0.3918295834054485	1.15	0.13781868050250404	0.06143985683593175	0.7749979222391415	0.6891426958505852	-0.9999999999999991	0.9548793998970172	0.09861317817604476	10.666666666666666
1	1	0.755928946	4.848732214	6.414269806	6.708203932499369	6.708203932499369	6.708203932499369	7.3484692283495345	131.625	6.414269806	0.9150803557962288	136.74679244641004	1.0389120033915293	189	-578.8	-301.19999999999993	1502663.0	2.5216406363433164	138.5	2.8504426614555713	-174.0	106.20408163265306	-443.57142857142856	-465.0	-619.0	445.0	55.92	463.3207774934585	0.768362635196016	40571901.0	0.18367346938775508	17910.530612244904	51.416666666666664	2988.4610339506175	12.839506172839549	27.53240740740741	72.86111111111111	-0.4397601449108799	7.083333333333333	0.6462406251802885	8.88425925925926	0.2218210614205196	0.12651532505682675	0.8580352886606605	0.7519281359621472	-0.8919931740861768	0.8831029971232779	0.04987539170760897	7.680555555555556
1	0.65916647	0.57285901	8.745611019	15.2666029	16.15549442140351	13.416407864998739	13.416407864998739	17.4928556845359	789.75	10.06323274	0.8080651611857596	511.32555429698505	0.647452427093365	918	-836.8	-490.30000000000007	15440960.0	3.9620315910594393	221.5	2.541223370846818	-303.0	125.82352941176471	-657.4117647058823	-669.0	-908.0	605.0	93.69230769230771	673.9034666426203	0.3924158117991982	416905920.0	0.0726643598615917	21955.65397923876	143.4719878795492	14220.513721925632	160.71130471996355	77.20733922733694	60.36911149334642	0.1053668991776877	6.403497020629076	3.0397243125484437	17.930061433872318	0.24026377455277584	0.15312788638474528	0.9198578977109018	0.8114585672833325	-0.7392021906583103	0.9978443139462244	0.14116697706214323	11.783194849360902
1	0.874045074	0.721417313	7.774932139	10.77730184	12.36931687685298	12.36931687685298	12.36931687685298	12.727922061357855	382.5	9.419847588	0.7831247655164624	325.3924404753178	0.8506991907851446	486	-868.7	-461.3	8358069.0	3.572431251322115	311.75	1.5545849481364011	-417.0	145.54320987654324	-661.3888888888889	-656.5	-921.0	504.0	120.46938775510206	681.4228985488136	-0.10695898184506501	225667863.0	0.09259259259259259	26901.904320987655	148.18058608058607	17607.967318887615	-124.96837567894937	84.55381536232727	93.61935286935287	-0.04672460185313164	7.936752136752137	2.2824754410726436	26.173762888346218	0.19831735787821564	0.1135969889974157	0.8507290049843378	0.7524080107365447	-0.8839395413260068	0.9972371758246921	0.15239279916571677	12.217612942612941
1	0.716174044	0.622682013	6.37767555	10.24226719	9.486832980505138	10.816653826391969	9.486832980505138	11.224972160321824	267.75	7.33524592	0.841029972868133	238.86854851443218	0.8921327675609045	351	-809.8	-575.0	6702655.0	3.026986833359284	99.0	4.241414868894142	-364.0	96.3905325443787	-705.9230769230769	-737.0	-918.0	554.0	48.29629629629629	718.0451560687852	1.0532963639528816	180971685.0	0.13609467455621302	17261.45562130177	92.75091575091574	5013.162012925155	103.93452536692342	43.623081283795564	73.70329670329669	-0.3104772888969502	6.619047619047619	1.80382395959421	26.084837781266348	0.23829940659113977	0.1432838322505918	0.8996120854189543	0.8001170189510977	-0.8374247974332197	0.9860118531622385	0.12604034765093647	9.945054945054945
0	0.866025404	0.577350269	4	6.92820323	6.708203932499369	6.708203932499369	6.708203932499369	7.3484692283495345	105.75	6	0.8877653071842394	121.81652484302903	1.1519293129364447	162	-885.0	-669.5	3525040.0	2.2516291673878213	136.25	1.9827429216504302	-660.0	83.11111111111113	-760.3333333333334	-726.5	-931.0	271.0	56.25	766.4898346792778	-0.6616414762865581	95176080.0	0.2222222222222222	9399.888888888887	59.7	350.5791666666666	4.263256414560601e-15	9.016666666666666	39.266666666666666	-0.6741656304977968	5.266666666666667	0.4584962500721151	3.5388888888888888	0.24847943722943722	0.15315050043407738	0.8196945178968713	0.7222752565258286	-0.9851959044517061	0.9524787079468833	0.17274816267186394	8.0
0	0.577350269	0	0	9.295160031	6.0	9.0	9.486832980505138	9.486832980505138	78.75	5.366563146	0.8144638011062595	109.0886027816712	1.3852520988148724	135	-671.8	-523.6	1903724.0	2.321928094887361	36.0	2.931351797973438	-460.0	60.8	-612.0	-643.0	-683.0	223.0	13.333333333333334	617.0452171437681	1.2469228414105165	51400548.0	0.20000000000000004	6200.800000000001	19.333333333333336	145.58969907407413	8.185185185185198	8.20138888888889	31.875	-0.5824798387096773	4.708333333333333	0.8962406251802884	8.784722222222221	0.2669642857142857	0.1952042239237361	0.7951934351491945	0.7129782734465396	-0.9629897611292657	0.9751577360811289	0.36630812625976317	4.854166666666666
0	0.912870929	0.564076075	4.999173485	8.862587351	9.486832980505138	9.486832980505138	9.486832980505138	9.9498743710662	227.25	8.09039835	0.8681387147035533	207.44243185415075	0.9128379839566589	297	-753.0	-607.0	4977151.0	2.8453509366224337	65.0	4.056876854581023	-466.0	67.1900826446281	-665.3636363636364	-659.0	-891.0	425.0	33.92592592592593	672.6576192441981	-0.37805103006362695	134383077.0	0.15702479338842973	9759.504132231405	115.78589743589744	880.8955002492877	-24.48345014245015	14.297735042735043	40.82820512820513	-0.4463279106753072	5.048717948717949	1.326672353730241	11.763376068376068	0.2870175942291327	0.20640741980209892	0.9035060734218594	0.8022993096025406	-0.8583584369158417	0.9747042993931251	0.24769870380484912	10.894871794871793
0	0.593017003	0.571112243	5.747363427	10.06345688	6.708203932499369	9.486832980505138	9.486832980505138	9.9498743710662	203.625	5.967801041	0.8425830633650301	198.65162904400762	0.9755758332425175	270	-877.1999999999999	-521.9	4974120.0	2.7219280948873608	79.75	2.8701967271167237	-404.0	103.67999999999999	-690.4	-679.0	-942.0	538.0	63.4375	705.2744146784286	0.1806021080584208	134301240.0	0.16000000000000003	20759.839999999997	139.9448717948718	4470.633547008548	-33.18404558404556	30.6	85.75641025641025	-0.42631720516102894	7.494871794871794	1.1289858151577554	19.52059829059829	0.22315835609179266	0.14046549133043282	0.8725081329330243	0.7703845574894843	-0.8853506599904304	0.965647299168446	0.1368415184676605	12.205128205128204
0	0.690716241	0.521460315	7.03673966	13.49429566	15.297058540778355	12.36931687685298	12.36931687685298	15.588457268119896	517.5	9.320729177	0.8270677807767826	376.8917153561355	0.7282931697703101	621	-896.0	-473.0	10961471.0	3.2733494559629452	260.0	1.6437237728544265	-415.0	144.78638941398864	-671.695652173913	-630.0	-913.0	498.0	113.73010380622839	690.3518636551754	-0.0887023398432475	295959717.0	0.11531190926275993	25410.646502835545	146.05027664643046	10457.935695509077	-36.21581603813097	66.80485812120716	77.80143702451394	-0.09601698075814569	7.298213325136402	2.6423328829397312	21.83666712734741	0.21527414929061658	0.1241073318859608	0.8698841414171128	0.7646933512676246	-0.692053779553873	0.9909586248556266	0.09462890585789574	12.148678244832091
0	0.577350269	0	0	6.92820323	6.0	6.708203932499369	6.0	6.708203932499369	38.25	4	0.8364713914067077	65.63275865895548	1.7158891152668099	81	-968.6000000000001	-766.1999999999999	2249806.0	1.5849625007211552	126.5	1.4999999999999993	-753.0	97.77777777777779	-859.3333333333334	-819.0	-1006.0	253.0	0.0	865.9880676622129	-0.5112859614859484	60744762.0	0.3333333333333333	11481.555555555553	39.666666666666664	0.0	0.0	0.0	56.0	-1.0	6.666666666666667	-3.203426503814917e-16	0.0	0.17845117845117842	0.0750952018278751	0.7231884554237497	0.6496369127948075	-1.0	0.9298734950321936	0.091875	7.0
1	0.770781476	0.397496688	4.75643765	11.96598057	9.486832980505138	12.36931687685298	10.816653826391969	13.74772708486752	343.125	9.223156173	0.8300099156124289	285.56331728943917	0.8322428190584749	432	-814.0	-318.5	5383675.0	3.7499999999999947	259.25	2.1604319839917383	-211.0	148.5078125	-550.5625	-531.0	-838.0	627.0	100.27777777777777	580.0686920529326	0.030735275493151453	145359225.0	0.078125	33360.62109374999	192.09798534798534	13539.465029334524	28.613515247719835	60.41146858102216	86.40137362637363	-0.3033429733188729	7.403754578754578	1.9489938767643622	22.442753248735393	0.2053098786535744	0.11601334026787437	0.90380432729407	0.7984372345267747	-0.9383974283195863	0.9919535397940619	0.14686613141233823	14.03804945054945
0	0.758029993	0.513946334	3.638543967	7.079618479	6.708203932499369	6.708203932499369	6.708203932499369	7.3484692283495345	79.875	5.366563146	0.8460087718030583	106.01887038505221	1.3273098013778055	135	-761.2	-566.6	2147875.0	1.9219280948873614	122.0	2.095896564531031	-565.0	80.4	-649.0	-612.0	-808.0	243.0	44.666666666666664	655.4197128558158	-0.766907445563804	57992625.0	0.28	8374.0	52.75	194.0	0.0	6.5	34.0	-0.8088235294117647	5.0	0.24999999999999958	4.0	0.24273989898989898	0.12974105102817973	0.814670574498133	0.7115791281087334	-0.958333333333333	0.9354878906510882	0.0786154513888889	7.5
0	0.798218609	0.586240595	5.242395314	8.942395599	9.486832980505138	9.486832980505138	9.486832980505138	9.9498743710662	201.375	7.137986573	0.8630374674009554	192.51216425076967	0.955988400996994	270	-937.4	-620.8	6147948.0	3.1219280948873593	246.0	1.4078826025666384	-565.0	131.8	-771.6	-773.0	-968.0	403.0	114.375	784.0885154113661	0.010225018640031239	165994596.0	0.12000000000000002	19428.239999999998	64.09102564102564	3113.1889090811965	2.6173133903133396	27.870641025641028	73.62564102564102	-0.5075584517190598	7.448717948717948	1.2201367767516904	11.564743589743587	0.1863514857858749	0.0955052357437578	0.8208560406390482	0.7178927174717253	-0.942979669839163	0.9785628779919561	0.10875635409495613	8.462820512820512
0	0.484978727	0.336157334	4.193186546	12.47388091	9.486832980505138	10.816653826391969	6.708203932499369	11.224972160321824	172.125	6.049566885	0.8063120201785183	185.58532247130552	1.0782008567686594	243	-606.6	-222.59999999999997	1759573.0	2.5032583347756434	324.0	1.3967781205552336	-133.0	163.62962962962965	-405.6666666666667	-385.0	-617.0	484.0	142.48979591836735	442.1629915665841	0.08958630061375694	47508471.0	0.18518518518518517	30942.66666666667	72.3	10135.587138310186	-11.012615740740694	60.97430555555555	135.70833333333331	-0.2960986867523486	9.958333333333332	0.7003258334775639	7.521527777777777	0.16390873015873014	0.07864557823157013	0.7822903167409077	0.6977506288963463	-0.8894860981630892	0.9647938820648548	0.06516353191297361	9.420833333333333
1	0.68453489	0.426527384	7.009681115	16.43430497	16.15549442140351	12.36931687685298	16.15549442140351	17.233687939614086	739.125	11.24985514	0.7875062845701997	502.0057491435904	0.6791892428798787	864	-875.5	-410.59999999999985	15617279.0	4.116729296672168	231.25	5.571188292872207	32.0	146.8203125	-669.09375	-700.0	-1006.0	1038.0	84.8263888888889	698.5985748267742	1.29656639517668	421666533.0	0.0625	40353.5224609375	247.38345812684048	60646.19402672668	1039.4410747678464	128.33668162420616	79.38082938303526	0.2463968844080479	7.064099870717518	3.063774858311876	27.141589174036884	0.20906467643100646	0.11710850667550064	0.9619849977438343	0.8681257905339309	-0.805763056334081	0.9988544423676593	0.14559658211481344	15.25691347051641
0	0.528789347	0.250098097	2.538188864	10.14877319	6.0	9.486832980505138	6.708203932499369	9.9498743710662	63.0	5.366563146	0.7649972327485232	100.08860278167118	1.5887079806614475	135	-832.4000000000001	-682.4	2833058.0	1.9219280948873612	87.0	1.6662825039144018	-660.0	62.32000000000001	-749.6	-717.0	-852.0	192.0	38.44444444444446	752.7360759256859	-0.2684740102327902	76492566.0	0.28	4711.44	29.333333333333332	45.333333333333336	0.0	3.3333333333333335	20.666666666666668	-0.8148148148148148	4.0	0.33333333333333287	3.3333333333333335	0.27830687830687834	0.16097998450939627	0.8195477901297522	0.7127656657068421	-0.9444444444444442	0.9373593558573864	0.0915798611111111	5.666666666666667
1	0.612372436	0	0	8.485281374	9.0	6.0	9.0	9.0	58.5	5.196152423	0.8077544501431028	90.22121592707538	1.5422430073004338	108	-714.2	-317.49999999999994	1356031.0	1.9999999999999987	180.25	2.1644071205511004	-202.0	171.375	-544.75	-617.0	-743.0	541.0	30.0	582.2437204470307	0.9017135955995846	36612837.0	0.25	42255.18750000001	65.5	4.0	0.0	1.0	157.5	-0.994579945799458	10.5	0.24999999999999958	1.0	0.14729888167388167	0.05857679135964512	0.7949779324490747	0.7087101956288002	-0.9166666666666665	0.9298734950321936	0.07127152821913078	9.25
1	0.834789235	0.677364179	6.865253452	10.13524729	12.36931687685298	10.816653826391969	9.486832980505138	12.36931687685298	321.75	8.460795323	0.8260184919357161	274.89914660960017	0.8543874020500394	405	-782.0	-499.59999999999997	6572286.0	3.1068905956085158	109.5	3.8168171871197236	-314.0	95.92000000000002	-649.0666666666667	-673.0	-852.0	538.0	50.97520661157025	661.9308120944364	0.8956587388760857	177451722.0	0.13777777777777778	16864.862222222222	91.74578754578754	4800.443640476947	106.12977273180346	40.58670591313448	46.417216117216114	-0.046276640035513954	5.591941391941392	1.8979419190253561	11.288664747950461	0.24965255694651298	0.15671546310358142	0.9267433568002722	0.8187729502654028	-0.8557704527169494	0.9938907300308663	0.16135283373619172	9.562637362637362
1	0.879856029	0.622447162	9.264461409	14.88393229	16.15549442140351	15.297058540778355	16.15549442140351	17.233687939614086	1048.5	13.09571756	0.817855445076208	610.2669700048496	0.5820381211300425	1188	-794.2	-321.29999999999984	14412683.0	4.1984329037426535	262.25	2.798339982280435	-54.0	148.57954545454547	-542.25	-563.0	-840.0	786.0	99.95847750865053	572.3294307238859	0.4493396487328013	389142441.0	0.06198347107438016	33525.91477272727	202.52324819566235	33736.25708261956	228.31858959769818	112.85984457982252	116.75886135295787	-0.02369572113106451	8.728369572221052	3.558149931550502	39.0491597347983	0.19760980612539705	0.11487505531327734	0.9100609215619428	0.803900801802812	-0.7165219022703067	0.9983297471638627	0.10526620161816819	14.25802336394089
0	0.652094542	0.365977382	3.367401734	9.201119799	9.486832980505138	9.486832980505138	6.708203932499369	9.486832980505138	100.125	6	0.7983835873050291	130.6073276531721	1.304442723127811	162	-641.5	-474.5	1903376.0	1.9182958340544882	105.0	1.6539341860487113	-445.0	70.66666666666667	-558.0	-558.0	-669.0	224.0	50.0	563.2311544413477	0.02119104037512918	51391152.0	0.2777777777777778	5865.333333333333	26.583333333333336	250.78877314814812	-1.4259259259259198	7.673611111111111	18.041666666666664	-0.36070006054233184	3.6666666666666665	0.448120312590144	1.2569444444444444	0.3330357142857143	0.2218614202437732	0.8610909701773625	0.7514847285067874	-0.8013143152170428	0.8256000239259884	0.06141640684051398	5.291666666666666
1	0.921589646	0.699099385	6.666802167	9.536272391	10.816653826391969	9.486832980505138	9.486832980505138	11.224972160321824	349.875	8.788529897	0.8814381797558626	272.41700084836737	0.7786123639824719	432	-777.0	-558.0	7625295.0	2.95281953111478	116.25	7.66201443295716	-154.0	106.9453125	-672.3125	-723.5	-847.0	693.0	54.833333333333336	690.3484174675857	2.1555320935733104	205882965.0	0.1484375	24576.83984375	67.35970695970695	16500.73233606108	593.3013162516219	74.88860011240963	112.05824175824175	-0.1888850380246997	7.443956043956043	2.1751251471590383	52.599494156637014	0.25517391449731974	0.1688088207015649	0.9049465615209692	0.819708144147475	-0.8153549524464755	0.9921315078376292	0.16167888872617447	8.675946275946277
1	0.964228556	0.335769064	5.223977073	15.55824416	18.0	15.297058540778355	18.973665961010276	18.973665961010276	689.625	15.00170331	0.7062578147983422	534.4776174330716	0.7750264526852588	810	-875.6	-608.0	16283439.0	3.631401845392167	130.25	7.522998962962899	-203.0	94.47333333333333	-723.7	-731.0	-943.0	740.0	57.01388888888888	736.7369272678003	1.6126002475457664	439652853.0	0.09777777777777777	19039.610000000004	105.07683794963206	17454.435511611508	553.4604080934166	62.78197761058503	95.99602529823117	-0.1651719989998524	7.107324946295535	2.627885540248933	44.390086613561124	0.2328834413376501	0.13893684739434392	0.9241239958936821	0.8303474707914145	-0.7382373819196372	0.9927664124405736	0.13581485264406018	10.579395481969012
1	0.761341836	0.700735124	7.183362293	10.25118058	9.486832980505138	12.0	12.0	12.727922061357855	325.125	7.804652644	0.8530609209809538	268.0429078594889	0.8244303202137298	405	-842.6	-541.4000000000001	7764930.0	3.1068905956085158	170.0	3.9046633145062346	-326.0	113.46666666666665	-705.2	-747.0	-875.0	549.0	65.55371900826447	719.4873174698773	1.2060233044868733	209653110.0	0.13777777777777778	20354.960000000006	62.47179487179487	7411.9918585360265	185.54598308430525	48.53152047357404	74.935989010989	-0.1690338794347377	6.7380036630036635	1.947191726231903	23.398303135356706	0.2544744838770202	0.16643915441930995	0.8896510662917879	0.7905734822091556	-0.8651243955077615	0.9909612985662115	0.11609778347890223	8.138873626373627
0	0.806822442	0.402909194	4.233126043	10.5064022	9.486832980505138	10.816653826391969	9.486832980505138	11.224972160321824	176.625	8.476801084	0.7144772039521308	213.07403535057813	1.2063639651837403	270	-795.2	-430.40000000000003	3962269.0	3.3219280948873595	259.25	1.6584291444241257	-353.0	138.5	-610.7	-620.0	-806.0	453.0	116.5	629.4655669693141	0.16952721740393972	106981263.0	0.10000000000000003	23272.409999999993	99.86363636363636	6138.991135311445	-126.47537878787858	44.78661616161616	69.65151515151514	-0.27556791552345644	6.833333333333332	1.1595352274694053	9.690656565656566	0.20010167541567062	0.10782176775893362	0.8632956777048272	0.7598279249544752	-0.9834710743801623	0.9839615850956457	0.17595362508432422	10.159090909090908
0	0.906408317	0.730509962	7.658187946	10.48334498	12.36931687685298	10.816653826391969	12.36931687685298	12.36931687685298	450.0	9.502191083	0.8425467955690106	337.0531853312398	0.7490070785138662	540	-804.9	-472.0999999999999	9280301.0	3.403701696057343	169.5	2.6591554273256364	-400.0	108.915	-666.45	-686.0	-945.0	545.0	71.015625	681.1865016278581	0.24579396607986023	250568127.0	0.12000000000000002	19859.447500000006	160.69053724053722	9063.692637322023	144.81957869131958	57.95648586612602	62.21518759018758	-0.04632188140250189	6.4064185814185794	2.4440029721725205	18.959126298485064	0.24276662166570048	0.15289615274623977	0.9078696069696874	0.8002557342958757	-0.817356510059317	0.9961305918936565	0.12076794847882076	12.67224580974581
0	0.577350269	0	0	6.92820323	6.0	6.708203932499369	6.0	6.708203932499369	38.25	4	0.8364713914067075	65.6327586589555	1.7158891152668103	81	-791.4000000000001	-504.2	1295522.0	1.5849625007211552	179.5	1.4999999999999998	-480.0	132.66666666666666	-640.0	-601.0	-839.0	359.0	0.0	657.1458488544736	-0.37438286581322266	34979094.0	0.3333333333333333	22240.666666666668	58.333333333333336	0.0	0.0	0.0	100.66666666666667	-1.0	9.333333333333334	-3.203426503814917e-16	0.0	0.11111111111111112	0.01857760084824589	0.7232453076242372	0.6307471264367815	-1.0	0.9298734950321936	0.019149239942890736	8.666666666666666
0	1	0	0	6	6.0	6.708203932499369	6.0	6.708203932499369	58.5	6	0.8624433510677174	84.50014551355129	1.4444469318555775	108	-640.0	-333.09999999999997	1126249.0	1.4999999999999991	209.25	1.82054363720129	-268.0	131.75	-508.25	-562.5	-640.0	372.0	68.88888888888887	530.6243963483021	0.6564925534214971	30408723.0	0.375	23244.1875	22.75	3141.28125	0.0	32.625	108.0	-0.5671641791044777	9.0	0.4999999999999995	10.125	0.2145089285714286	0.1383188174144358	0.7483068124861141	0.671275659824047	-0.9166666666666662	0.9411022862699828	0.013626543209876543	6.25
1	0.617865335	0	0	12.83298819	12.0	9.0	12.36931687685298	12.36931687685298	166.5	7.929058554	0.7500607528862021	195.13290417250676	1.17196939442947	243	-993.5999999999999	-587.5999999999999	5523267.0	3.169925001442309	161.0	3.887460015774542	-266.0	150.17283950617286	-755.4444444444445	-769.0	-1008.0	742.0	88.04081632653062	783.3877286078289	1.0931830140062935	149128209.0	0.1111111111111111	43000.02469135803	151.42916666666667	41964.071395775456	549.595539351852	133.40909722222221	155.17083333333335	-0.06739976589075355	9.5375	2.226722648902128	61.390208333333334	0.19824144546848782	0.1322055704825887	0.8869701666712191	0.7919931416527263	-0.9041460270622732	0.9970958679522921	0.24390800376885494	12.472916666666666
1	0.699418587	0.433617363	3.976644043	9.170859802	6.708203932499369	9.486832980505138	9.0	9.9498743710662	128.25	6.414269806	0.8093481818195506	151.95686026900086	1.1848488130136519	189	-675.4	-408.9999999999999	2211681.0	2.2359263506290312	64.5	3.3194681982199565	-256.0	99.06122448979592	-541.5714285714286	-551.0	-811.0	555.0	27.04000000000001	562.0982374740456	0.1545995110490111	59715387.0	0.22448979591836735	22654.816326530614	113.76666666666665	5435.643518518518	-19.14074074074066	46.68888888888889	103.26666666666665	-0.4456249284432682	7.666666666666666	0.5918295834054483	5.4222222222222225	0.26807659731572775	0.1969778185013422	0.868591560490156	0.7835103993228993	-0.9077181188403005	0.9561188569912902	0.19534197573125314	11.283333333333333
1	0.738343024	0.394545901	3.667219994	9.294786712	9.486832980505138	9.0	9.486832980505138	9.9498743710662	117.0	6.862740925	0.7621460624615167	151.7876680133287	1.2973304958404162	189	-904.5999999999999	-613.5999999999999	4029201.0	2.807354922057602	125.5	2.6328842953301277	-493.0	104.48979591836735	-746.4285714285714	-728.0	-955.0	462.0	55.67999999999999	758.683163683723	0.3112248491291164	108788427.0	0.14285714285714285	18444.530612244893	99.4	1640.8518518518517	19.259259259259274	19.88888888888889	58.83333333333333	-0.6214111057882167	6.3	0.6169925001442307	3.177777777777778	0.2109181096681097	0.11816876360775168	0.8881041781414609	0.7807982115189802	-0.9851959044517058	0.9608078234708657	0.19377507004612884	10.183333333333334
1	0.738580601	0.432975195	5.590273566	12.91130214	12.36931687685298	13.416407864998739	12.36931687685298	13.74772708486752	388.125	9.536037299	0.795831200044161	323.32868909379886	0.8330529831724286	486	-705.7	-83.79999999999997	4547744.0	4.058813890331196	292.25	2.293603327576101	45.0	193.11111111111111	-443.0	-479.0	-787.0	832.0	136.36734693877548	502.64544605959026	0.5467582833687684	122789088.0	0.06172839506172839	56403.444444444445	238.4544871794872	59575.32142492675	-39.29134350211334	159.01016178266175	230.21666666666667	-0.19235231640734465	13.233516483516484	2.243069441778754	48.56232644339787	0.11148683511672804	0.03906434566530499	0.8537328517933986	0.7373222608667164	-0.9559516501407567	0.9978434880907098	0.039582897450535254	15.957051282051282
0	1	0	0	6	6.0	6.0	6.708203932499369	6.708203932499369	58.5	6	0.8624433510677174	84.50014551355129	1.4444469318555775	108	-737.6	-683.6	2019234.0	1.4999999999999991	22.5	1.9888121305510413	-674.0	20.0	-710.0	-708.5	-749.0	75.0	2.5	710.4987684718391	-0.1670324194644203	54519318.0	0.375	708.5	4.5	2.53125	0.0	1.125	3.5	-0.02631578947368419	1.5	0.4999999999999995	0.125	0.5208333333333333	0.45000000000000007	0.8452941176470589	0.7595238095238095	-0.583333333333333	0.6974051212741452	0.3402777777777778	2.25
0	0.587275643	0.420184854	5.15456056	12.26736401	10.816653826391969	9.486832980505138	9.0	11.224972160321824	192.375	7.20432409	0.7476336249490727	215.5564656416052	1.1205014458303064	270	-910.1999999999999	-436.8	4436739.0	2.7219280948873608	245.25	1.92659813625194	-354.0	151.5	-641.5	-629.0	-912.0	558.0	119.625	666.0885076324317	-0.081663424778816	119791953.0	0.16000000000000006	32151.650000000005	149.30555555555554	8866.613618827161	-31.355709876543134	58.69675925925926	76.88888888888889	-0.28671771116415273	7.263888888888888	1.1116541669070514	17.372685185185187	0.21120592674868988	0.11624470210236376	0.8900633244145962	0.7789331643462457	-0.8874407272572055	0.9702427910394609	0.0633202762794431	12.090277777777777
0	0.74861443	0.686375887	5.501170105	8.014806765	9.486832980505138	9.486832980505138	6.708203932499369	9.486832980505138	153.0	6	0.8740952832123312	158.26551731791096	1.0344151458686992	216	-808.9	-520.3000000000001	3690802.0	2.9999999999999973	176.25	1.7172461075449237	-486.0	104.25	-669.0	-667.0	-839.0	353.0	80.16666666666667	679.2276864203932	0.09194504062085394	99651654.0	0.125	13789.249999999998	57.75641025641026	907.6474358974358	10.115384615384615	17.705128205128204	45.75641025641026	-0.4818840474780285	5.756410256410257	0.7438403847263312	4.5405982905982905	0.20111201120816505	0.09511730328848914	0.8553466164908564	0.742788712066777	-0.9930069930069916	0.9687922312125858	0.1425807768403367	7.769230769230769
0	0.74861443	0.686375887	5.501170105	8.014806765	9.486832980505138	6.708203932499369	9.486832980505138	9.486832980505138	153.0	6	0.8740952832123312	158.26551731791096	1.0344151458686992	216	-690.5	-491.90000000000003	2797228.0	2.7499999999999973	112.5	3.166368579228262	-473.0	74.625	-583.5	-568.5	-792.0	319.0	43.166666666666664	591.3150598454263	-0.9923764464333139	75525156.0	0.15625	9181.25	90.80128205128206	457.5753205128204	-23.230769230769223	9.455128205128204	38.11538461538461	-0.6340183380328617	5.0256410256410255	0.7823019231878695	6.55982905982906	0.24671621113928802	0.14710523954353524	0.8656498386330852	0.7599831833032155	-0.9589743589743578	0.9634493751320169	0.19884109230723088	9.711538461538462
0	0.456290603	0.380894451	4.447425957	11.67626872	10.816653826391969	6.708203932499369	9.486832980505138	11.224972160321824	144.0	5.327771691	0.7777552246797967	170.8242471235966	1.1862794939138652	216	-675.2	-400.90000000000003	2543962.0	2.7499999999999973	205.75	1.4918313004416295	-361.0	110.5	-551.25	-581.5	-685.0	324.0	93.33333333333333	563.9106755506584	0.3135579466988987	68686974.0	0.15625	14118.6875	33.55	642.669212962963	-13.92592592592592	12.047222222222222	57.083333333333336	-0.613597414007853	6.416666666666666	0.8339850002884617	5.191666666666667	0.2236029711029711	0.139391421283016	0.8055958806156698	0.7140371419410322	-0.9356387403291244	0.9632075471256757	0.17975197929008352	6.341666666666667
0	0.577350269	0	0	6.92820323	6.0	6.0	6.708203932499369	6.708203932499369	38.25	4	0.8364713914067075	65.6327586589555	1.7158891152668103	81	-745.8000000000001	-637.0	1464801.0	1.5849625007211552	68.0	1.5000000000000009	-616.0	53.55555555555554	-696.3333333333334	-721.0	-752.0	136.0	0.0	698.7610464243123	0.5596287857997643	39549627.0	0.3333333333333333	3386.888888888889	10.333333333333334	0.0	0.0	0.0	18.666666666666668	-1.0	4.0	-3.203426503814917e-16	0.0	0.2253968253968254	0.09528351881293058	0.7516150146560802	0.6508676508676509	-1.0	0.9298734950321936	0.11342592592592593	3.6666666666666665
1	0.79140776	0.623835681	8.358165055	13.3980234	15.0	13.416407864998739	12.36931687685298	15.0	463.5	10.60329968	0.716013913724404	404.5099000866893	0.872729018525759	567	-886.0	-269.0	8612139.0	4.201841232302564	392.0	2.568873771202651	28.0	218.83446712018147	-585.4761904761905	-621.0	-1014.0	1042.0	165.78546712802768	640.3919558698854	0.388238902349649	232527753.0	0.05668934240362811	67319.48752834467	348.2815712065712	66954.1513452907	344.64754901511174	165.19257525533232	232.91827894327895	-0.19098021985114513	12.81590909090909	2.608900586767268	61.76802962099228	0.12303791940352024	0.04584157047654906	0.8995977529176061	0.7870584482053039	-0.8984064886084185	0.9980721756557591	0.06893189449266644	18.97958014208014
1	0.579555971	0.363889323	5.362408628	14.73637255	13.416407864998739	13.416407864998739	9.486832980505138	13.74772708486752	271.125	8.540552706	0.7082921728996002	286.01230976432106	1.0549093951657762	378	-730.6	-17.39999999999975	3608995.0	3.378783493486172	403.0	2.174264401325839	63.0	225.25510204081633	-432.35714285714283	-516.5	-763.0	826.0	145.56	507.7256711481675	0.6220657595691068	97442865.0	0.1020408163265306	70852.6581632653	201.6214285714286	109537.46748567358	501.01175986976034	179.41676434676432	219.72857142857143	-0.12322637517088086	11.74139194139194	1.3021368805352842	51.58882609454038	0.20913559332891218	0.14497646580630527	0.8664933409114999	0.7716764636651707	-0.84346457005094	0.9082165077158465	0.09458989873154108	14.052564102564101
1	0.502792605	0.458072201	5.922271119	12.92868484	9.486832980505138	9.486832980505138	13.416407864998739	13.74772708486752	327.375	6.500447137	0.8613204197109177	266.69593043484326	0.8146496538674097	405	-613.4	-60.00000000000003	3235538.0	3.4565647621309505	312.5	2.557638589392968	117.0	196.10666666666665	-401.46666666666664	-459.0	-691.0	808.0	131.38842975206612	464.4378681086775	0.8160899190448255	87359526.0	0.10222222222222224	54527.048888888894	163.16532356532355	54066.02956848206	215.26954639389317	157.23812770122294	121.295115995116	0.03466570427558724	8.54969474969475	1.9463597501185403	36.41466470918852	0.20616985830738724	0.1207047119071801	0.9147131710461021	0.814331369276016	-0.8713346425925097	0.9910324834692056	0.11604602947568567	12.132967032967032
1	1	0	0	6	6.0	6.708203932499369	6.0	6.708203932499369	58.5	6	0.8624433510677174	84.50014551355129	1.4444469318555775	108	-611.1	-439.6	1141761.0	1.9999999999999987	119.75	1.4787185469460031	-418.0	74.25	-528.25	-535.5	-624.0	206.0	45.5	534.2660853919141	0.18169764804755753	30827547.0	0.25	6392.187499999999	15.25	328.0	0.0	10.0	30.5	-0.5121951219512195	5.0	0.4999999999999995	0.5	0.2079861111111111	0.10085972850678733	0.7577971520769725	0.6623495071105365	-0.9999999999999993	0.960336677146508	0.16597115929705217	4.5
0	0.608127055	0.51763809	4.777351302	9.229134008	6.708203932499369	9.486832980505138	9.486832980505138	9.9498743710662	153.0	5.61248608	0.8693308458241926	159.13290417250676	1.0400843409967762	216	-880.2	-694.5	4786913.0	2.499999999999998	96.0	3.029193231882885	-663.0	72.71875	-768.375	-736.0	-960.0	297.0	42.666666666666664	773.5399957338986	-1.0263398727739788	129246651.0	0.1875	7963.984375	69.15972222222221	702.8199146412038	-49.098861882716044	10.869791666666666	34.326388888888886	-0.5398755352828403	4.743055555555555	0.6810986113514961	3.249421296296296	0.25933372183372183	0.16113828059192783	0.8595563595464512	0.7588915087884077	-0.9475487296417322	0.9563472348313864	0.22370923266425913	8.524305555555555
0	0.959877324	0.70776991	6.929065042	9.789996647	12.36931687685298	10.816653826391969	12.0	12.36931687685298	279.0	9.397195783	0.7473311052251457	276.2955358074477	0.9903065799550097	378	-816.8	-239.69999999999976	5532908.0	3.6644977792004574	311.0	2.615860029490435	-94.0	189.16326530612244	-585.4285714285714	-642.5	-837.0	743.0	119.6	628.6554813931986	0.8521322249144657	149388516.0	0.0816326530612245	52481.102040816324	147.71721611721614	37322.75186736728	362.42849613142005	113.40606793999652	221.92802197802197	-0.32742790732074784	12.39945054945055	1.780235708320153	57.249776295133444	0.13241692830039692	0.05718840940934722	0.8419212074920855	0.7397439497913267	-0.9766365291782206	0.9921534991712164	0.0921737291060447	13.090934065934066
1	0.568502666	0.3151296	4.782813025	15.17728904	12.36931687685298	9.486832980505138	15.297058540778355	16.431676725154983	276.75	8.628329283	0.7093285200035353	289.53103463582204	1.0461826003101067	378	-692.8	-322.0	4319253.0	3.521640636343315	232.5	2.2962298070384657	-284.0	134.07142857142858	-531.9285714285714	-548.0	-860.0	576.0	91.4	555.4440308695121	-0.15357363779504304	116619831.0	0.09183673469387757	25570.066326530614	225.96369047619046	4473.971106219117	121.81571124428622	33.20433484504913	91.20277777777778	-0.4240900235633904	8.232142857142856	1.4356065339095527	14.554109977324261	0.16419617648304774	0.07564122925695037	0.8767224418256182	0.7616892974757777	-0.8898016125868864	0.9799113034824845	0.11755435280658667	15.415873015873016
0	0.742063096	0.596531403	9.36391635	15.69727312	15.0	18.973665961010276	18.24828759089466	19.209372712298546	1027.125	11.64836709	0.8131033815885236	605.462463899039	0.5894730085423283	1161	-916.5999999999999	-488.19999999999976	25722484.0	3.9606938242682808	204.0	7.903138445252371	138.0	152.78096268253114	-741.6744186046511	-800.0	-957.0	1095.0	82.95133149678605	773.4321575455609	2.104873625760659	694507068.0	0.07517577068685774	48116.35911303407	125.93445823419236	181159.5589659213	3801.3251426301413	179.54105380905037	137.98535427196754	0.1632380392599589	8.01077016266813	3.4187363022691524	70.03710824427998	0.2414746931998152	0.15553229641324057	0.9489977815799141	0.8666784178206679	-0.6417100935341671	0.9958197386918676	0.14371463084369085	10.7054648460726
1	1	0.755928946	4.848732214	6.414269806	6.708203932499369	6.708203932499369	6.708203932499369	7.3484692283495345	131.625	6.414269806	0.9150803557962288	136.74679244641004	1.0389120033915293	189	-795.8	-581.1999999999999	3523115.0	2.5216406363433164	94.0	2.686276291389744	-508.0	80.12244897959184	-702.1428571428571	-729.0	-854.0	346.0	41.279999999999994	709.4379062730881	0.5340694271150787	95124105.0	0.18367346938775508	10297.551020408166	49.291666666666664	752.3314043209879	-0.54938271604937	13.337962962962962	36.88888888888889	-0.6185411916490153	5.083333333333333	0.5351295140691775	6.847222222222222	0.24160353535353538	0.1375933211923144	0.8790047049331978	0.7661175123085954	-0.9876632537097545	0.9599244984548269	0.14595904719912656	7.263888888888889
0	0.806246225	0.554057299	5.4160004	9.775162982	9.486832980505138	9.486832980505138	9.486832980505138	11.224972160321824	257.625	7.881188256	0.8551605353964227	228.96115672565168	0.8887381144130099	324	-872.9	-720.1	7747116.0	3.0220552088741974	109.75	2.360012095270297	-645.0	63.666666666666664	-800.0	-810.0	-915.0	270.0	42.375	803.4880210681426	0.4448657465140124	209172132.0	0.1388888888888889	5593.000000000001	35.460256410256406	196.15848913817666	1.2716524216524177	9.602350427350427	19.138461538461538	-0.30238606984509614	3.623076923076923	1.5323306046744858	4.163717948717949	0.3099313186813187	0.2033393389899475	0.8980505784514276	0.7858470575706303	-0.9327323739353479	0.9892273061727844	0.18438305449894557	5.987179487179488
1	0.763383355	0.57613976	5.828815277	10.11701618	10.816653826391969	9.486832980505138	9.486832980505138	11.224972160321824	261.0	7.723161754	0.8448839826368303	233.76566283146218	0.8956538805803149	351	-786.2	-586.0	5917600.0	3.2389012566026274	150.0	7.358818280690943	-77.0	118.05917159763314	-649.0769230769231	-679.0	-860.0	783.0	56.39506172839506	674.68511173732	2.11510047559022	159775200.0	0.1124260355029586	33899.14792899408	91.99798534798535	22760.357483833548	788.3498100055654	76.88057910343625	104.97692307692306	-0.21173246455097466	6.834798534798535	1.4971279520097494	48.239105180533755	0.24434374055063707	0.14636260686451205	0.9315211151134601	0.8483516368663176	-0.8962442236204963	0.9896197896615182	0.15779007398429587	9.838827838827841
0	0.597906543	0.518796907	6.492064831	12.51369225	9.486832980505138	12.36931687685298	12.36931687685298	13.74772708486752	319.5	7.482018475	0.7857811582544246	287.6270686709582	0.9002412164975216	405	-739.0	-288.4000000000001	5350523.0	3.456564762130951	174.5	2.6979983211389706	-217.0	139.17333333333332	-571.4	-614.0	-822.0	605.0	84.89256198347108	597.2449525390175	0.7915949516591271	144464121.0	0.10222222222222224	30203.57333333333	135.57005494505495	19321.949453221463	430.3701944922049	86.46444531658818	89.11410256410255	0.06435930588526045	7.692857142857144	1.8885324893561557	20.688326792255364	0.21014547116123167	0.12539574245147148	0.8919013886803134	0.785181022491045	-0.8576837468965566	0.990081062350641	0.12457134085513871	11.599633699633698
1	0.577350269	0	0	6.92820323	6.708203932499369	6.0	6.0	6.708203932499369	38.25	4	0.8364713914067075	65.6327586589555	1.7158891152668103	81	-858.0	-614.8	1620022.0	1.5849625007211552	152.0	1.5000000000000007	-605.0	124.22222222222221	-722.6666666666666	-654.0	-909.0	304.0	0.0	734.8519125193411	-0.6360882543313929	43740594.0	0.3333333333333333	17760.222222222223	55.666666666666664	0.0	0.0	0.0	82.66666666666667	-1.0	8.0	-3.203426503814917e-16	0.0	0.16705516705516707	0.07226584727438261	0.7150225010190914	0.6506280193236715	-1.0	0.9298734950321936	0.08898148148148148	8.333333333333334
0	0.699111595	0.559941513	4.805597706	8.582320822	9.0	6.708203932499369	9.486832980505138	9.9498743710662	153.0	6	0.8740952832123312	158.26551731791096	1.0344151458686992	216	-780.5999999999999	-636.9000000000001	4125322.0	2.1556390622295645	51.0	4.790475324909107	-513.0	56.375	-713.5	-740.5	-782.0	269.0	23.0	718.0983567729423	1.7246421413426205	111383694.0	0.25	6582.999999999999	14.5	430.78356481481484	17.0493827160494	11.083333333333334	31.930555555555554	-0.28082035673549016	4.222222222222222	0.7156850696247329	4.842592592592593	0.35584490740740743	0.26783704265905506	0.8582056267488967	0.7766844647851512	-0.8065010672157849	0.878611038943204	0.17461965684800432	4.194444444444444
0	0.814531484	0.612372436	5.764613537	9.413574487	9.486832980505138	9.486832980505138	9.486832980505138	9.9498743710662	270.0	7.667652797	0.894442420214149	225.86082623386454	0.8365215786439427	351	-800.0	-610.0	6741261.0	3.0850551027564737	146.0	1.9463654765068037	-563.0	82.52071005917159	-714.2307692307693	-736.0	-886.0	323.0	61.75308641975309	720.1100877376587	-0.05222602605247552	182014047.0	0.12426035502958582	8432.94674556213	69.90045787545787	1274.8525184508383	-29.15354190676579	21.18664126548055	25.10833333333333	-0.15693586058522072	4.298992673992673	1.4677623590575	4.5329416317809175	0.2786251413929986	0.17787648227505098	0.8960470740737805	0.7806159645812526	-0.8493441023285967	0.9892773038803556	0.16987514833300815	8.383470695970697
0	0.713229668	0.621682897	7.327276691	11.78619636	12.0	10.816653826391969	13.416407864998739	13.74772708486752	426.375	8.406264911	0.8477380753208734	323.15949683812653	0.7579231822647353	513	-758.6	-195.4000000000001	6333469.0	3.93213803975937	425.5	1.9065882101329328	-72.0	213.55678670360112	-524.4736842105264	-622.0	-860.0	788.0	168.78222222222223	577.3564528817622	0.5191764433183543	171003663.0	0.06925207756232685	58267.82825484765	260.71052003552006	62757.947673387374	465.3455639613484	154.16206481649664	223.17037962037963	-0.14919183681373216	12.622416472416472	2.5420578799047897	50.60260297082267	0.1303412639658087	0.05700580602518482	0.8531338665364898	0.7453314071570639	-0.9324861286881021	0.9991535457875818	0.07287019217152993	16.6229020979021
1	1	0.5	3	6	6.708203932499369	6.708203932499369	6.708203932499369	6.708203932499369	59.625	6	0.8468924638229606	87.1514835304564	1.46166010113973	108	-648.6	-513.9	1393501.0	1.9999999999999987	93.75	1.5938976562534999	-492.0	58.25	-586.75	-600.5	-654.0	162.0	35.5	590.2332166186516	0.4164905468674294	37624527.0	0.25	4099.687500000001	13.5	0.0	0.0	0.0	20.0	-0.9999999999999999	4.0	-3.203426503814917e-16	0.0	0.24464285714285713	0.13430842607313195	0.7907352872609268	0.6858104858104858	-1.0	0.9298734950321936	0.2221513605442177	4.0
0	0.577350269	0	0	6.92820323	6.0	6.0	6.708203932499369	6.708203932499369	38.25	4	0.8364713914067075	65.6327586589555	1.7158891152668103	81	-925.2	-754.0	2129726.0	1.5849625007211552	107.0	1.4999999999999998	-735.0	74.0	-838.0	-830.0	-949.0	214.0	0.0	842.5607792121982	-0.1363045276249583	57502602.0	0.3333333333333333	7664.666666666667	19.666666666666668	0.0	0.0	0.0	32.0	-1.0	5.333333333333333	-3.203426503814917e-16	0.0	0.17037037037037037	0.044343891402714934	0.7429079274795592	0.6380090497737557	-1.0	0.9298734950321936	0.046875	5.0
1	0.875650291	0.488355221	4.418600967	9.047924094	9.486832980505138	9.486832980505138	9.486832980505138	9.9498743710662	201.375	7.92281737	0.8630374674009554	192.51216425076967	0.955988400996994	270	-919.6	-545.4000000000001	5569354.0	3.1219280948873593	229.25	2.217661618270007	-405.0	140.84	-727.8	-763.5	-961.0	556.0	104.0	746.2810462553635	0.43046907481694363	150372558.0	0.12000000000000002	27242.559999999998	96.22916666666667	11980.593396566357	44.62797839506167	65.34115740740741	140.475	-0.3400349334969563	10.297222222222222	1.2347532938327228	14.294305555555555	0.13934285000781163	0.055834775984184216	0.8189484853145542	0.7123830105111172	-0.9506387613292193	0.9785862109997446	0.05236258989845751	10.659722222222221
0	0.577350269	0	0	9.295160031	6.0	9.0	9.486832980505138	9.486832980505138	78.75	5.366563146	0.8144638011062596	109.08860278167118	1.3852520988148722	135	-927.2	-173.39999999999992	2668888.0	2.321928094887361	164.0	2.923494715075013	161.0	308.72	-610.8	-715.0	-986.0	1147.0	64.0	730.6008486170817	1.2220971058161798	72059976.0	0.20000000000000004	160700.96	244.125	76557.87962962966	1460.1481481481496	141.47222222222223	700.4166666666666	-0.6728049788135302	21.25	0.8962406251802884	157.66666666666666	0.10084468184436894	0.03323212679152875	0.8055012563301959	0.7262780541817394	-0.9629897611292657	0.9751577360811288	0.03971870863713898	18.083333333333332
0	0.848918998	0.527918771	5.525142431	10.46589501	9.486832980505138	10.816653826391969	10.816653826391969	11.224972160321824	221.625	8.884697106	0.75884449276293	233.3872733859331	1.0530728635575097	324	-785.0	-445.0	4618528.0	2.918295834054487	210.25	2.650850244272959	-257.0	133.8611111111111	-600.8333333333334	-664.0	-796.0	539.0	85.53125	620.3848268077913	0.6754872446021551	124700256.0	0.1388888888888889	23876.638888888894	83.8638888888889	8098.832225848765	-67.11986728395065	48.5574074074074	100.07777777777778	-0.4222207874591355	8.202777777777778	1.6524015575413225	22.769074074074073	0.21069777079645502	0.1289236672910504	0.8556665741457933	0.7540692709544494	-0.8989381781146196	0.991111800411879	0.10550491612685803	9.573611111111111
1	0.734242752	0.619507215	4.963358994	8.011785622	9.486832980505138	6.708203932499369	9.0	9.486832980505138	127.125	5.882595522	0.8530053618098979	143.33524971452994	1.1275142553748667	189	-852.4	-548.8	3415961.0	2.1280852788913927	123.0	2.599386153217803	-427.0	110.40816326530613	-683.8571428571429	-646.0	-916.0	489.0	57.75999999999999	698.5659801131376	0.13161221247157948	92230947.0	0.2653061224489796	20333.83673469388	107.7638888888889	2587.116319444445	4.5	20.715277777777775	54.09722222222222	-0.5450765938330299	6.069444444444444	0.5141604167868589	7.372685185185184	0.2782021604938271	0.18571312367919401	0.8948457194413421	0.7864384088573741	-0.7844616005035366	0.8266624130923823	0.03563514888470987	10.395833333333334
0	0.793936594	0.650700426	5.688557898	8.742207122	9.486832980505138	9.486832980505138	9.486832980505138	9.9498743710662	201.375	6.940758149	0.8630374674009552	192.51216425076973	0.9559884009969943	270	-885.6	-573.2	5184947.0	3.1219280948873593	123.75	2.208066375711526	-539.0	93.44000000000001	-710.7	-683.0	-918.0	379.0	68.3125	720.065760885768	-0.42321538466434394	139993569.0	0.12000000000000002	13400.210000000001	78.35897435897436	723.6830923967235	-1.121244301994304	15.084209401709403	51.20897435897435	-0.5172644135299206	5.783333333333332	1.2031442766074596	7.118568376068377	0.24321635451443144	0.15994894413470073	0.859736420250358	0.7613827428390004	-0.964662921029064	0.9882401182499854	0.24681582564677168	9.12628205128205
1	0.900280104	0.790278524	8.405632589	10.6362913	12.36931687685298	10.816653826391969	12.36931687685298	12.727922061357855	525.375	9.575641441	0.8762711232841944	359.3286890937991	0.6839470646562914	621	-886.1999999999999	-231.79999999999998	8093883.0	4.055958151615117	407.0	2.1189491356119845	-92.0	216.9905482041588	-532.8260869565217	-475.0	-1040.0	948.0	146.159169550173	593.2183042706447	-0.3038793995940189	218534841.0	0.06616257088846882	68004.31758034026	453.4840319936474	127951.58645605764	-93.69821588181686	223.39229750077018	252.40302240494552	-0.0573998740474205	13.37148044263429	3.016410146677276	66.02916425480892	0.12022137082962683	0.04562546906791691	0.8761165586668943	0.7639580560080458	-0.8969454161021218	0.9994287270690527	0.05143903436145588	21.4285040813887
0	0.820645874	0.561290374	5.839976556	10.40455498	9.486832980505138	9.486832980505138	10.816653826391969	12.36931687685298	295.875	8.53845511	0.9036527616879081	237.6227722143073	0.8031187907538904	378	-800.1999999999999	-589.5999999999999	6764348.0	3.23592635062903	156.0	2.9858490457192137	-447.0	82.14285714285714	-687.8571428571429	-691.5	-809.0	362.0	56.6	695.1026645652528	0.7571635236809225	182637396.0	0.11224489795918366	10020.265306122452	31.76043956043956	1027.977097741378	23.95237565929919	18.32205956741671	28.58663003663004	-0.15884490496419806	4.465750915750915	1.812570818379888	6.117022065236351	0.2621687658088757	0.158543769037623	0.9101657676328195	0.7971909863518871	-0.8776851160910292	0.9898907756775591	0.18841980039085152	5.768223443223443
1	1	0	0	6	6.0	6.708203932499369	6.0	6.708203932499369	58.5	6	0.8624433510677174	84.50014551355129	1.4444469318555775	108	-724.7	-539.5	1697734.0	1.9999999999999987	83.5	2.1429134037056765	-487.0	78.75	-644.5	-675.5	-740.0	253.0	13.5	651.485609971548	0.8539897578126847	45838818.0	0.25	9053.25	18.0	238.53125	0.0	9.125	37.5	-0.6784140969162996	5.25	0.4999999999999995	6.625	0.22143308080808077	0.12008377760853009	0.7985907333043302	0.7033830570014781	-0.9999999999999993	0.960336677146508	0.19173504818594106	4.75
1	0.792601116	0.66550394	8.717322366	13.09882909	15.297058540778355	13.416407864998739	15.297058540778355	15.588457268119896	687.375	10.38214656	0.8216583783481525	458.4113108603693	0.666901343313867	810	-732.3	-390.79999999999995	10556694.0	3.8314018453921665	224.75	2.443008414886574	-248.0	116.86666666666666	-575.6666666666666	-578.0	-817.0	569.0	85.76388888888891	593.2030006667195	0.32885567673197647	285030738.0	0.07777777777777779	20497.688888888897	132.384762296527	12572.523349073173	76.36634780023837	70.50334988549938	70.40814210299506	-0.00018771325706581695	6.779057788616611	2.975400237786545	22.826764625208813	0.22609083816250133	0.13563411514547624	0.9061054341882282	0.7983596777878476	-0.7834321276366752	0.9984636657168555	0.12245567435882794	11.497927113735935
1	0.72534239	0.472023885	5.566212451	11.79222627	9.486832980505138	12.36931687685298	12.36931687685298	12.727922061357855	321.75	8.55340158	0.8242566741496975	275.4867332449862	0.8562136231390404	405	-856.4	-460.8	6211096.0	3.773557262275182	214.5	2.1138291772226814	-391.0	130.07999999999998	-625.0666666666667	-590.0	-906.0	515.0	87.78512396694215	643.4850943624621	-0.42991718673762214	167699592.0	0.07555555555555556	23364.72888888889	188.73653846153846	16304.466087829936	-356.9770797457001	78.20789292497625	60.000427350427344	0.08745814353579218	5.991025641025642	1.7113615073921669	21.071164529914533	0.23242666861586542	0.13453609676321643	0.9091624047113922	0.8070463260098957	-0.9542930651330035	0.9973223805843957	0.1700327806340147	13.516880341880341
0	0.847746367	0.561562488	5.044910615	8.983703015	9.486832980505138	9.486832980505138	9.486832980505138	9.9498743710662	201.375	7.615901589	0.8630374674009554	192.51216425076967	0.955988400996994	270	-831.1999999999999	-517.3	5130696.0	2.9219280948873596	187.5	1.7526979239432152	-502.0	112.2	-705.2	-719.5	-878.0	376.0	93.25	716.288768584291	0.3058151786488176	138528792.0	0.14	15762.560000000005	80.2423076923077	1724.8495492877498	-25.84691737891736	23.545299145299147	72.1051282051282	-0.5096770209765619	7.428205128205128	1.0397722712302058	8.61119658119658	0.18930320036089268	0.09513850754132863	0.8079596481857536	0.7051715402787269	-0.9425897489305773	0.9729401460924534	0.05792131227287418	9.48974358974359
0	0.612372436	0	0	8.485281374	6.0	9.0	9.0	9.0	58.5	5.196152423	0.8077544501431025	90.2212159270754	1.5422430073004343	108	-892.0999999999999	-688.3	2526554.0	1.9999999999999987	161.5	1.231311660992365	-676.0	92.5	-789.0	-786.0	-908.0	232.0	69.0	794.7568810648952	-0.044943660591414004	68216958.0	0.25	9117.5	37.0	0.25	0.0	0.25	45.25	-0.9901960784313724	6.0	0.24999999999999958	0.25	0.21299603174603174	0.1383502357892602	0.7215628112369066	0.6534799426150045	-0.9166666666666665	0.9298734950321936	0.2636138077916352	6.75
1	0.77788303	0.540881421	8.206245799	15.17198682	15.297058540778355	18.24828759089466	15.297058540778355	18.24828759089466	816.75	11.80203108	0.7776011421804262	543.4004537829874	0.6653204209158095	945	-856.8	-379.0	16321367.0	3.628445159431225	189.5	2.62557089942422	-292.0	130.8685714285714	-662.6571428571428	-686.0	-971.0	679.0	86.31550068587104	682.8797635225189	0.4951290044891054	440676909.0	0.09387755102040815	27210.28244897959	184.20564772517358	19109.85658294794	321.23617800021754	83.41710563102059	85.63470309228227	-0.013090860398491574	7.367749569598872	3.1464922850577492	30.410641962571408	0.2314346529378462	0.14585338920305896	0.9137773575012799	0.810385454956235	-0.6475611022888408	0.9929001041241121	0.1213280482584557	13.565826405598683
0	0.660866216	0.519786036	6.895245017	13.26554493	10.816653826391969	12.36931687685298	13.416407864998739	14.696938456699069	319.5	8.766750478	0.7320537324088938	308.73680600176203	0.9663123818521503	432	-872.5	-520.0	7556427.0	3.4999999999999956	261.25	2.144793146708119	-409.0	140.4375	-668.1875	-629.0	-992.0	583.0	104.91666666666667	687.2238991042148	-0.4061269203716548	204023529.0	0.09375	25802.152343749996	230.25543345543343	7405.364027428824	-95.6392980621183	52.065976025737925	68.1140415140415	-0.15418425882298734	6.666788766788766	1.700332253081793	20.100213481403955	0.22462406583177966	0.14206929586398678	0.9062404465953524	0.8017262860062272	-0.8623815443435585	0.986526306107912	0.21230405094423144	15.236324786324785
1	0.626442174	0.459621757	6.652003163	14.47277693	12.36931687685298	16.15549442140351	10.816653826391969	16.431676725154983	513.0	9.066357848	0.7984491683938822	388.13406583234325	0.7565966195562247	621	-765.4	-202.19999999999987	7366422.0	3.8492239123906193	221.5	3.45007363505443	5.0	163.0094517958412	-522.7826086956521	-562.0	-818.0	823.0	89.91695501730106	565.9321667755812	0.9799837801559713	198893394.0	0.07750472589792061	46977.56143667297	179.70718170718175	52414.01046779982	1072.6641902955434	128.38934682281004	150.6048285048285	-0.06862843936648948	9.435464535464535	2.7469673158328995	56.75981733994721	0.19963478494011672	0.11840042994559602	0.9044445052531318	0.8057071913172549	-0.8155768862145526	0.9971596527831621	0.11689627470235632	13.537157287157289
0	0.846552153	0.560231504	4.863071878	8.680468415	9.0	9.0	9.486832980505138	9.9498743710662	145.125	7.348469228	0.7961069144933464	167.75451472697767	1.1559311953624647	216	-889.8	-687.4000000000001	5203068.0	2.499999999999998	129.5	3.063654120815454	-574.0	86.3125	-799.75	-843.0	-908.0	334.0	53.333333333333336	806.4635763628758	1.057170934833429	140482836.0	0.1875	10783.437500000002	30.9375	476.6300998263889	21.2265625	10.821180555555555	44.61805555555555	-0.4393283696211707	5.243055555555555	0.7154135417267624	4.173032407407407	0.3037745240870241	0.21595415435477572	0.8639996472889897	0.7707819465299183	-0.8487743648208658	0.8800418419734011	0.1412194171992707	5.885416666666667
0	0.792286991	0.313859338	2.744562647	8.744562647	6.708203932499369	9.486832980505138	9.486832980505138	9.486832980505138	96.75	6.92820323	0.7667613070626526	132.92028115873296	1.3738530352323821	162	-749.0	-374.0	2010971.0	2.5849625007211543	205.5	1.9889265980855255	-309.0	146.5	-553.8333333333334	-538.5	-828.0	519.0	90.0	578.9316309663286	-0.19454675556168846	54296217.0	0.16666666666666669	28430.472222222226	172.78571428571428	2540.75	0.0	36.285714285714285	106.0	-0.5365188865733714	9.0	0.8571428571428565	20.0	0.13771618204391314	0.052062727010205326	0.8452591798872693	0.7268753358271651	-0.9999999999999988	0.9820960929424469	0.08820775350484109	13.357142857142858
0	0.883537616	0	0	13.8003952	12.0	15.0	15.0	15.0	254.25	12.19316828	0.690257798170171	281.17720556334234	1.1059083797968234	351	-921.4	-475.59999999999997	7530061.0	3.546593564294934	249.0	2.1385740976731986	-412.0	144.54437869822488	-741.3076923076923	-782.0	-952.0	540.0	89.55555555555557	761.0752009745564	0.6587425539256351	203311647.0	0.08875739644970415	29698.36686390533	102.57490079365078	22258.099045718507	438.18109879717656	88.71017180020155	75.49404761904762	0.01756335168705346	7.107142857142857	2.6266717171663774	23.56519274376417	0.1881571168029501	0.0927696199944204	0.8928834405013725	0.7834655279038429	-0.8168194610091435	0.9975001764206328	0.14700003073606543	9.88343253968254
1	0.47683574	0.380410981	4.978476865	13.08710083	9.486832980505138	13.416407864998739	9.486832980505138	13.74772708486752	237.375	6.240397413	0.8082630856384891	229.37955110536546	0.9663172242458787	324	-806.7	-674.5	6521050.0	2.918295834054487	95.75	3.3616524990559444	-548.0	62.666666666666664	-733.0	-740.5	-860.0	312.0	38.375	737.1708304954377	0.6631484109802429	176068350.0	0.1388888888888889	6131.833333333334	39.476190476190474	558.737301441759	16.039533808028764	13.799788505145646	19.713369963369964	-0.0842024204879343	3.337912087912088	1.3676758825601862	5.593439298796442	0.3860437181865753	0.30269137046789435	0.9222222217328757	0.8284097690957631	-0.7659206049604756	0.8977281990768975	0.24031522005045503	6.350274725274725
1	0.842434204	0.753114881	8.085967601	10.73669874	12.36931687685298	10.816653826391969	12.36931687685298	12.727922061357855	411.75	9.044962256	0.8248327869707721	324.49445552555403	0.7880861093516794	513	-879.4000000000001	-553.2	10557483.0	3.7216117239698976	214.0	1.851115284700626	-496.0	110.12742382271469	-734.578947368421	-743.0	-924.0	428.0	87.47555555555554	745.4240403958005	0.30556256519407726	285052041.0	0.08033240997229917	16050.770083102494	80.9596126096126	4600.617182817874	5.2333041867633625	39.895595761761896	58.18108280608281	-0.19122888117739015	6.391716616716617	2.4013220505328237	15.26176816960096	0.20307727227673092	0.10723915089896074	0.8682682209495691	0.7588565011212126	-0.871844762975627	0.9980359887485992	0.15849075182174294	9.21803058053058
0	0.749082819	0.449900949	3.852425927	8.562831295	9.486832980505138	6.708203932499369	9.486832980505138	9.486832980505138	127.125	6.414269806	0.8530053618098979	143.33524971452994	1.1275142553748667	189	-904.0	-590.2	3933372.0	2.2359263506290312	150.5	1.87954442147157	-577.0	97.18367346938776	-739.4285714285714	-727.0	-937.0	360.0	61.279999999999994	749.6067540479379	-0.27132532778030244	106201044.0	0.22448979591836732	15155.673469387755	64.475	1136.951953125	-49.359375	13.59375	76.775	-0.5401188897114036	7.475	0.6999999999999995	1.94375	0.22166056166056164	0.14403917192090293	0.7839795978758674	0.6974975787189167	-0.9057609559263428	0.951335914989411	0.12065767510707985	8.6625
0	0.866025404	0.577350269	4	6.92820323	6.708203932499369	6.708203932499369	6.708203932499369	7.3484692283495345	105.75	6	0.8877653071842394	121.81652484302903	1.1519293129364447	162	-874.0	-608.5	3247876.0	2.2516291673878213	190.75	1.6907165502719164	-608.0	105.66666666666667	-726.3333333333334	-696.5	-919.0	311.0	80.75	735.7395372458018	-0.45819750358736644	87692652.0	0.2222222222222222	13752.555555555553	65.25	863.5666666666668	-38.400000000000006	9.566666666666666	57.166666666666664	-0.5385572687533472	6.4	0.45849625007211514	1.1666666666666665	0.25056623931623934	0.16542248803916307	0.7854821214656619	0.7018460586254704	-0.8518625711183729	0.8549998419485483	0.10839199333314593	8.5
0	0.777028081	0.523203184	6.484048738	12.39298409	12.36931687685298	12.36931687685298	13.416407864998739	13.74772708486752	441.0	9.629696639	0.8261932772070241	339.12634355177545	0.7689939763078808	540	-912.4000000000001	-425.79999999999984	10866537.0	3.64643934467101	323.75	2.2902242451157186	-239.0	187.215	-704.45	-781.5	-1064.0	825.0	139.2421875	737.1070817730623	0.5539923514952318	293396499.0	0.09000000000000002	47077.0475	257.38928571428573	64429.87585078106	570.2694131292936	158.3154829495901	169.79523809523806	-0.021911327705868473	10.493040293040293	2.5587975101571576	48.66258612419327	0.18609187179057593	0.1100830291600184	0.8898012396084134	0.7862838229814214	-0.8577105696113289	0.9976995195266695	0.0928630366417152	16.060622710622713
1	0.710297377	0.658636564	7.023384314	10.66352022	10.816653826391969	10.816653826391969	9.486832980505138	11.224972160321824	289.125	7.574270437	0.7920199199442478	266.97573065405305	0.9233920645189903	378	-817.8	-618.8	7343864.0	2.9502120649147443	158.0	1.8329382052148449	-587.0	79.71428571428571	-718.7142857142857	-717.5	-888.0	301.0	61.0	724.2663282838118	-0.2047784308726816	198284328.0	0.13265306122448978	8011.489795918368	71.5791208791209	1005.8233958875679	-11.58458195451563	18.78588653410082	26.619597069597074	-0.23482121476995932	4.328021978021979	1.7776929704405044	6.291965375893947	0.27328212436728916	0.17280464458207462	0.8799971704306545	0.7697224554032815	-0.8164100804932963	0.9881474870651208	0.2001860226046734	8.528663003663002
0	0.678002637	0.513946334	4.548179958	8.849523098	9.486832980505138	6.708203932499369	9.486832980505138	9.9498743710662	153.0	6	0.8740952832123312	158.26551731791096	1.0344151458686992	216	-624.8	-395.9	2109066.0	2.499999999999998	189.75	1.4047870139305603	-384.0	90.6875	-503.75	-471.5	-650.0	266.0	75.1111111111111	513.4522860013382	-0.2840642614341323	56944782.0	0.1875	9869.1875	32.131944444444436	487.69221402391963	-17.210744598765412	9.879050925925926	30.881944444444446	-0.2865921408001955	4.354166666666667	0.8616541669070513	3.420717592592593	0.3650022045855379	0.2968881803942779	0.8293302669673009	0.7549621100970753	-0.7074767280520481	0.797821199899856	0.23562663703598727	5.746527777777778
0	0.766459068	0.710942047	10.75325337	15.12535855	15.0	17.4928556845359	16.15549442140351	18.49324200890693	1022.625	11.59296821	0.7887716011652496	622.3152768252331	0.6085469031416533	1161	-881.4	-581.1999999999999	25707068.0	3.7049621400275923	166.5	2.999024029660522	-459.0	95.28826392644672	-764.3720930232558	-800.0	-923.0	464.0	63.948576675849395	773.2003561158482	0.9091086820235283	694090836.0	0.08923742563547864	13574.09410492158	66.29748116278243	6798.757977531278	128.7194589483215	51.41244487470264	57.43320839586617	-0.035686280089692074	6.022292721435374	3.183169012777485	19.017222112544985	0.25241385426484625	0.1623120772658629	0.8845003664111393	0.7834967649139808	-0.6380035041976517	0.9952901565346632	0.16111026235736306	8.221365853766425
0	0.675722003	0.559218785	4.965522349	8.879391184	9.486832980505138	6.708203932499369	9.486832980505138	9.9498743710662	149.625	6	0.8456941336668551	161.16605745885778	1.0771332160993001	216	-796.3	-618.3	4113460.0	2.9999999999999973	89.5	1.9204545898966234	-598.0	57.25	-713.75	-719.0	-804.0	206.0	42.0	717.0651992671238	0.3423601681877401	111063420.0	0.125	4743.437499999999	23.79861111111111	265.4174382716049	7.777777777777783	8.925925925925926	21.972222222222218	-0.4683443330967636	4.055555555555555	0.611382639009081	1.7592592592592593	0.25095899470899474	0.14239988691925565	0.8435264615072681	0.7309183925379745	-0.9924242424242409	0.9720354592276186	0.2269336620965258	5.124999999999999
0	0.820412654	0.620173673	5.366563146	8.653323061	9.486832980505138	9.486832980505138	9.486832980505138	9.9498743710662	193.5	7.09929574	0.8568017449351948	188.8242471235966	0.9758359024475276	270	-908.3000000000001	-305.30000000000007	4019104.0	3.1219280948873593	303.0	2.2442956429950223	-128.0	196.44	-584.8	-625.0	-956.0	828.0	139.75	633.9640368348981	0.2624503274661871	108515808.0	0.12000000000000002	59919.36	296.0025641025641	25813.882470495013	-227.15216595441578	96.22792735042734	224.2679487179487	-0.365597741661765	12.691025641025643	1.3702908608628483	37.27305555555556	0.10965715764724457	0.028957626664837706	0.8616367548627324	0.7479192359661992	-0.9775486174194885	0.989206556439818	0.03330752588696202	17.346794871794874
0	0.949983295	0.775010479	8.242097161	10.63482028	13.416407864998739	13.416407864998739	12.36931687685298	13.416407864998739	533.25	10.10290161	0.8530166141880192	372.8039832071978	0.6991167054987301	621	-892.2	-390.4	10026365.0	3.7294461949052513	350.0	1.9085385759804605	-193.0	182.52930056710775	-626.8260869565217	-627.0	-910.0	717.0	141.5847750865052	660.2491295287547	0.15794755734428323	270711855.0	0.08506616257088849	43017.9697542533	195.33728408343794	42000.85031574352	-153.4094155695076	130.4023346061069	140.2471624529317	-0.024261146024267946	9.469100771023848	2.8014451186482314	45.78412271832939	0.19689119282769407	0.117974488042599	0.8852618103084517	0.7836686049041764	-0.8119386101648273	0.997569817014376	0.11184786236217738	14.047762387185461
1	0.94882049	0.596497224	6.117678984	10.25600579	12.36931687685298	10.816653826391969	12.36931687685298	12.36931687685298	273.375	9.731108441	0.772972186461082	263.5276088119049	0.9639784501578597	378	-745.6	-76.29999999999991	4576263.0	3.521640636343315	393.25	1.963398716387415	-18.0	234.5918367346939	-504.35714285714283	-621.5	-846.0	828.0	168.95999999999998	571.7306433727587	0.6349214980594994	123559101.0	0.09183673469387757	72499.80102040817	246.30274725274722	95881.42348971195	584.5028491461306	191.41861023896735	219.47820512820513	-0.1653169011295645	12.259890109890108	1.9329251314525495	50.70102084423513	0.14604160049626802	0.07200148634716756	0.8629847472147489	0.7583747317384536	-0.9284077968983326	0.9915038367215071	0.07652953560236307	15.614377289377286
1	0.883756567	0.457832891	5.030063205	10.98667943	12.36931687685298	9.486832980505138	12.0	12.727922061357855	261.0	9.70955009	0.7649744153004513	258.18492784391	0.9892142829268581	351	-808.8	-427.99999999999994	6171636.0	3.334679141051591	129.0	2.573224782894719	-372.0	118.56804733727812	-672.9230769230769	-704.0	-867.0	495.0	57.70370370370371	689.0146810984733	0.8816811471123751	166634172.0	0.1124260355029586	21915.76331360947	91.41388888888889	10451.707764755738	235.0173714313271	53.114299768518514	86.69791666666667	-0.3180080205510835	7.403472222222223	1.569068224207989	14.18527199074074	0.22925827440831636	0.14840383788029415	0.8604445513919887	0.7686686257844683	-0.9178962840273877	0.9844617182598655	0.19150894075932956	9.82048611111111
1	0.866025404	0.577350269	4	6.92820323	6.708203932499369	6.708203932499369	6.708203932499369	7.3484692283495345	105.75	6	0.8877653071842394	121.81652484302903	1.1519293129364447	162	-684.0	-171.5	1552784.0	2.5849625007211543	253.75	2.278844328028346	-30.0	196.00000000000003	-450.6666666666667	-496.5	-767.0	737.0	109.75	508.7212727352114	0.5102017081298502	41925168.0	0.16666666666666669	55696.888888888905	151.73333333333335	22527.67916666667	42.000000000000036	83.21666666666667	235.53333333333336	-0.49467239311939853	13.266666666666666	0.4584962500721151	7.638888888888888	0.09886558495111127	0.02158114818058315	0.8248918221548383	0.7142036172230279	-0.9999999999999991	0.9548793998970172	0.024420252318136375	13.5
1	0.479234962	0.408438068	5.592519937	13.69245517	12.36931687685298	13.416407864998739	9.0	13.74772708486752	205.875	6.561903231	0.7324342937396057	230.20664849598222	1.1181865136416866	297	-789.0	-126.0	3064567.0	3.277613436819112	509.5	1.4837576680802473	-86.0	241.25619834710744	-455.1818181818182	-501.0	-828.0	742.0	212.46913580246914	527.8228869611472	0.05383202428494707	82743309.0	0.10743801652892562	71406.51239669422	312.0	47792.435953080494	-83.51130698005653	138.35523504273505	257.18589743589746	-0.37468873060898666	13.25	1.1219201923631652	48.61378205128205	0.1291735230407269	0.0492797834686325	0.8258171379729523	0.729285989919206	-0.9412928868742714	0.9737147428241726	0.03428758716175555	18.150641025641026
1	0.612372436	0	0	9.797958971	9.0	6.0	9.486832980505138	9.486832980505138	99.0	6	0.8088108479446854	127.95598963626698	1.2924847438006766	162	-881.5	-620.0	3411989.0	2.5849625007211543	169.25	1.6558622803079566	-587.0	102.5	-745.5	-735.0	-915.0	328.0	71.75	754.0986893857682	-0.11811794273611881	92123703.0	0.16666666666666669	12894.583333333336	36.729166666666664	1807.5355541087965	-19.390335648148053	23.206597222222225	57.02083333333333	-0.4128537552886405	6.645833333333333	1.1045739585136216	9.164930555555555	0.1677624458874459	0.056658970917941476	0.8054664184155984	0.6983991196911005	-0.9499999999999978	0.992388257194253	0.06529683821808363	6.697916666666666
0	0.866025404	0.577350269	4	6.92820323	6.708203932499369	6.708203932499369	6.708203932499369	7.3484692283495345	105.75	6	0.8877653071842394	121.81652484302903	1.1519293129364447	162	-907.5	-725.0	3991472.0	2.5849625007211543	126.5	1.751388187076278	-723.0	76.66666666666667	-811.3333333333334	-801.5	-951.0	228.0	58.0	815.625731161869	-0.4130910894495934	107769744.0	0.16666666666666669	6983.555555555556	46.66666666666667	138.77916666666664	-4.199999999999993	4.316666666666667	28.0	-0.8122843039875043	4.5	0.3918295834054485	2.65	0.2423448773448773	0.14252134220541968	0.8412966076688855	0.7314994854216991	-0.9999999999999993	0.9548793998970175	0.24664853395061725	7.0
0	0.814728804	0.776445791	8.314548146	10.70847217	9.486832980505138	12.36931687685298	12.36931687685298	12.727922061357855	447.75	8.724500727	0.8537995906554013	331.5013071733879	0.7403714286396156	540	-911.8	-607.5	12383181.0	3.2841837197791848	231.5	2.23632665503651	-483.0	112.82000000000001	-775.65	-811.0	-969.0	486.0	87.203125	786.8666024174619	0.5237810540533022	334345887.0	0.11500000000000002	17526.127500000002	87.5775058275058	5893.705521202085	42.71121710542848	50.65635346435671	68.69691974691976	-0.1734702966420607	6.705078255078255	2.524713426163992	22.617418838376633	0.2460489439913141	0.15991514511476265	0.8749740339141231	0.7732197293119705	-0.7353244523511807	0.9893367151986708	0.12455243974039683	9.56502664002664
0	0.894907691	0.690592501	5.524740011	8	9.486832980505138	9.486832980505138	9.0	9.486832980505138	175.5	7.159261526	0.8536310064133463	177.58189664738865	1.0118626589594795	243	-797.4000000000001	-478.6	3858693.0	2.947702779220087	243.0	1.47106111543103	-461.0	137.50617283950618	-638.5555555555555	-567.0	-875.0	414.0	116.44897959183673	654.7852065117742	-0.27151518123580437	104184711.0	0.13580246913580246	20990.469135802465	85.87179487179486	4662.266025641024	-158.53846153846132	33.37179487179487	86.15384615384616	-0.40238459127940185	8.102564102564102	1.006786218115138	3.5	0.18350379823796115	0.1033196971086148	0.797183399114908	0.7017877962060741	-0.9548468460096172	0.9772160456720551	0.13226830391299935	9.884615384615385
1	0.7517048	0.545567215	6.68305769	12.24974211	10.816653826391969	13.416407864998739	12.0	13.74772708486752	477.0	9.208189948	0.8594033979046858	343.5310346358218	0.7201908482931275	567	-797.0	-205.0	7324872.0	3.689703732199544	395.0	2.035396788145408	-111.0	197.1746031746032	-543.3333333333334	-565.0	-923.0	812.0	153.41868512110727	590.5958250541809	0.2903711687074004	197771544.0	0.0929705215419501	53592.31746031744	310.8672827172827	58300.82509654682	-212.46681158181687	145.39074815386235	175.69088966588964	-0.10638821400686752	10.719028194028194	2.7244163543155295	55.06792777478654	0.17069357267992077	0.09119518163866268	0.8821713595409808	0.7775068712705786	-0.8187868863155092	0.996714545992172	0.07284426515898769	17.786648074148072
0	0.767244342	0.458895262	6.671062015	14.53722139	18.24828759089466	12.36931687685298	18.24828759089466	18.24828759089466	580.5	11.15360086	0.778925795366852	432.03890242994066	0.744253061894816	702	-871.5	-388.5	12275669.0	3.825251737288646	141.5	3.410986572249643	-189.0	138.92899408284023	-661.4230769230769	-695.5	-922.0	733.0	83.085	687.1252545094055	0.9950078361699894	331443063.0	0.07988165680473373	34660.62869822485	143.47130647130646	45322.57676910878	1036.4953122133809	115.36401026222455	101.83864468864469	0.052818688602040684	7.84059829059829	2.8596713651530052	36.26500508750508	0.2087902988893002	0.11937685571269	0.9133969501320751	0.8131078710060229	-0.7986239721518655	0.9978371706757397	0.1348498439076626	11.80467032967033
[truncated: 1,732 more columns]
